# Supplementary material for: ﻿Monstrilloid copepods (Crustacea, Copepoda) in the U.S. National Museum of Natural History, Smithsonian Institution: updated redescriptions of Mexican species of Monstrilla Dana
Source: Zookeys. 2025 Sep 10;1251:209–50. doi: 10.3897/zookeys.1251.157981 (PMC12444361; doi:10.3897/zookeys.1251.157981)
Supplement: XML Treatment for Monstrilla barbata [file zookeys.1251.157981-treatment1.xml]

<!DOCTYPE tp:taxon-treatment
  PUBLIC "-//TaxonX//DTD Taxonomic Treatment Publishing DTD v0 20100105//EN" "tax-treatment-NSO.dtd">
<tp:taxon-treatment xmlns:tp="http://www.plazi.org/taxpub"><tp:treatment-meta><kwd-group><label>Taxon classification</label><kwd>
                <named-content content-type="kingdom">Animalia</named-content>
              </kwd><kwd>
                <named-content content-type="order">Monstrilloida</named-content>
              </kwd><kwd>
                <named-content content-type="family">Monstrillidae</named-content>
              </kwd></kwd-group><mixed-citation publication-type="journal"><person-group><name><surname>Suárez-Morales</surname><given-names>Eduardo</given-names></name></person-group><article-title>﻿Monstrilloid copepods (<tp:taxon-name><tp:taxon-name-part taxon-name-part-type="subphylum">Crustacea</tp:taxon-name-part></tp:taxon-name>, <tp:taxon-name><tp:taxon-name-part taxon-name-part-type="subclass">Copepoda</tp:taxon-name-part></tp:taxon-name>) in the U.S. National Museum of Natural History, Smithsonian Institution: updated redescriptions of Mexican species of <italic><tp:taxon-name><tp:taxon-name-part taxon-name-part-type="genus" reg="Monstrilla">Monstrilla</tp:taxon-name-part></tp:taxon-name></italic> Dana</article-title><source>Zookeys</source><day>10</day><month>09</month><year>2025</year><volume>1251</volume><fpage>209</fpage><lpage>250</lpage><pub-id pub-id-type="doi">10.3897/zookeys.1251.157981</pub-id></mixed-citation></tp:treatment-meta><tp:nomenclature><label>﻿</label><tp:taxon-name><object-id xmlns:xlink="http://www.w3.org/1999/xlink" content-type="arpha" xlink:type="simple">24FEC9BD-C9AB-50F5-A6D2-9BEDB2B0A5D5</object-id>
              <tp:taxon-name-part taxon-name-part-type="genus" reg="Monstrilla">Monstrilla</tp:taxon-name-part>
              <tp:taxon-name-part taxon-name-part-type="species" reg="barbata">barbata</tp:taxon-name-part>
            </tp:taxon-name><tp:taxon-authority>Suárez-Morales &amp; Gasca-Serrano, 1992</tp:taxon-authority><xref ref-type="fig" rid="F1">Figs 1</xref><xref ref-type="fig" rid="F2">, 2</xref><xref ref-type="fig" rid="F3">, 3</xref></tp:nomenclature><tp:treatment-sec sec-type="type material" id="SECID0ETFAC"><title>Type material.</title><p><bold><italic>Holotype</italic></bold> • adult female, undissected, deposited in the collection of <tp:taxon-name><tp:taxon-name-part taxon-name-part-type="subphylum">Crustacea</tp:taxon-name-part></tp:taxon-name>, U.S, National Museum of Natural History, Smithsonian Institution. <named-content xmlns:xlink="http://www.w3.org/1999/xlink" content-type="dwc:institutional_code" xlink:title="U.S. National Museum of Natural History, Smithsonian Institution" xlink:href="http://grbio.org/institution/smithsonian-institution-national-museum-natural-history-0" xlink:type="simple">USNM</named-content> 251756.</p></tp:treatment-sec><tp:treatment-sec sec-type="type locality" id="SECID0EIGAC"><title>Type locality.</title><p>Bahia de la Ascension, central part of eastern Yucatan Peninsula coast (<named-content xmlns:xlink="http://www.w3.org/1999/xlink" content-type="dwc:verbatimCoordinates" xlink:type="simple"><named-content content-type="geo-json" specific-use="{&#34;type&#34;:&#34;Point&#34;,&#34;coordinates&#34;:[-87.553333,19.783333]}" id="NCID0ERGAC" xlink:type="simple">19°47.00'N, 87°33.20'W</named-content></named-content>). Depth 1.5 m. Date of collection 6 September, 1991.</p></tp:treatment-sec><tp:treatment-sec sec-type="description" id="SECID0EWGAC"><title>Description of adult female holotype.</title><p>Total body length measured from forehead to posterior margin of anal somite: 1.82 mm. Cephalothorax 0.947 mm long, representing ~52.1% of total body length. Antennules moderately divergent, representing 16.6% of total body length and 31.5% of cephalothorax length. Oral papilla small, located anteriorly, ~26% posteriorly on ventral surface of cephalothorax (Fig. <xref ref-type="fig" rid="F1">1A, C</xref>). Eyes represented by relatively small medial cup and two larger, weakly pigmented lateral cups (Fig. <xref ref-type="fig" rid="F2">2A</xref>, mec, lec). Forehead flat, corrugate, with two large sensilla and field of small cuticular papillae extending to most of cephalic area, including ventral and dorsal surfaces (Fig. <xref ref-type="fig" rid="F2">2A, B</xref>). Ventral surface of cephalic area bearing: 1) single pair of nipple-like cuticular processes between antennule bases and oral papilla, 2) ventral surface with coarsely corrugate medial keel-like protuberance (Fig. <xref ref-type="fig" rid="F2">2B</xref>) visible in lateral view of the whole specimen (Fig. <xref ref-type="fig" rid="F1">1C</xref>, arrowhead); 3) pale pattern of cuticular wrinkles and minute papillae present adjacent to these structures (Fig. <xref ref-type="fig" rid="F2">2A</xref>).</p><fig id="F1" position="float" orientation="portrait"><object-id xmlns:xlink="http://www.w3.org/1999/xlink" content-type="doi" xlink:type="simple">10.3897/zookeys.1251.157981.figure1</object-id><object-id xmlns:xlink="http://www.w3.org/1999/xlink" content-type="arpha" xlink:type="simple">D2BAF6FA-3CA3-59A5-9A79-286099C123E8</object-id><label>Figure 1.</label><caption><p><italic><tp:taxon-name><tp:taxon-name-part taxon-name-part-type="genus" reg="Monstrilla">Monstrilla</tp:taxon-name-part> <tp:taxon-name-part taxon-name-part-type="species" reg="barbata">barbata</tp:taxon-name-part></tp:taxon-name></italic> Suárez-Morales &amp; Gasca-Serrano, 1992 adult female holotype from the Gulf of California. A. Habitus, ventral; B. Habitus, dorsal; C. Habitus, lateral. Abbreviation: plp = postero-lateral process.</p></caption><graphic xmlns:xlink="http://www.w3.org/1999/xlink" xlink:href="zookeys-1251-209_article-157981__-g001.jpg" position="float" orientation="portrait" xlink:type="simple" id="oo_1412953.jpg"><uri content-type="original_file" xlink:type="simple">https://binary.pensoft.net/fig/1412953</uri></graphic></fig><fig id="F2" position="float" orientation="portrait"><object-id xmlns:xlink="http://www.w3.org/1999/xlink" content-type="doi" xlink:type="simple">10.3897/zookeys.1251.157981.figure2</object-id><object-id xmlns:xlink="http://www.w3.org/1999/xlink" content-type="arpha" xlink:type="simple">13CB7DF6-DD45-5921-A345-DEF30A489143</object-id><label>Figure 2.</label><caption><p><italic><tp:taxon-name><tp:taxon-name-part taxon-name-part-type="genus" reg="Monstrilla">Monstrilla</tp:taxon-name-part> <tp:taxon-name-part taxon-name-part-type="species" reg="barbata">barbata</tp:taxon-name-part></tp:taxon-name></italic> Suárez-Morales &amp; Gasca-Serrano, 1992 adult female holotype from the Gulf of California. A. Anterior part of cephalic region; B. Same, lateral (arrowhead indicates medial keel-like process); C. Same, ventral view; D. Left antennule, dorsal. Abbreviations: lec = lateral eye cup; mec = medial eye cup; nlp = nipple-like process.</p></caption><graphic xmlns:xlink="http://www.w3.org/1999/xlink" xlink:href="zookeys-1251-209_article-157981__-g002.jpg" position="float" orientation="portrait" xlink:type="simple" id="oo_1412954.jpg"><uri content-type="original_file" xlink:type="simple">https://binary.pensoft.net/fig/1412954</uri></graphic></fig><p><bold><italic>Antennules</italic></bold> (Fig. <xref ref-type="fig" rid="F2">2D</xref>) 0.34 mm long, almost 17% of total body length; antennules 4-segmented; segments 1–4 clearly divided. Following antennule armature nomenclature by <xref ref-type="bibr" rid="B4">Grygier and Ohtsuka (1995)</xref>, first segment with short, spiniform element 1; second segment carrying long spiniform elements 2v <sub>1-3</sub> and 2d<sub>1,2</sub>, dorsal seta IId long; third segment with short, spiniform element 3 and IIIv; elements IIId and IIIv setiform, slender; fourth segment with reduced armature including proximal spiniform element 4d<sub>1</sub>, flexible setae IVd, IV v, and slender ventral aesthetasc 4aes. Fourth segment carrying short spiniform elements 4v<sub>1-3</sub>, setiform elements IVd, IVv, Vm, Vv, Vd, spiniform element 5, three setae of the “b” group inserted on the outer distal margin (b<sub>1</sub>, b<sub>2</sub>, b<sub>3</sub>, b<sub>6</sub>), and reduced apical elements 6<sub>1</sub> and 6<sub>2</sub>.</p><p>First pedigerous somite incorporated into cephalothorax; this and succeeding three free pedigerous somites each bearing pair of biramous swimming legs. Pedigerous somites 2–4 together accounting for 26% of total body length in dorsal view. Intercoxal sclerites of legs 1–4 subrectangular, without ornamentation on surface or along distal margin. Basis of legs articulating with rectangular coxa along diagonal line. Basis with thin, simple lateral basipodal seta on legs 1, 2, and 4; on leg 3, this seta thicker, lightly setulate, and 4× longer than on other legs (Fig. <xref ref-type="fig" rid="F3">3C–F</xref>, bs). Endopods and exopods of swimming legs 1–4 tri-articulate (Fig. <xref ref-type="fig" rid="F3">3C–F</xref>). Ramus setae all lightly and biserially plumose except for spiniform outer setae on exopodal segments 1 and 3, and inner seta of first exopodal segment, all these being short and slender. Outer apical exopodal seta of swimming legs 1–4 with outer margin smooth, inner margin lightly setose. Armature formula as (not provided in original description):</p><fig id="F3" position="float" orientation="portrait"><object-id xmlns:xlink="http://www.w3.org/1999/xlink" content-type="doi" xlink:type="simple">10.3897/zookeys.1251.157981.figure3</object-id><object-id xmlns:xlink="http://www.w3.org/1999/xlink" content-type="arpha" xlink:type="simple">A8F69938-5BD9-54DD-B49A-C1EB46D04C58</object-id><label>Figure 3.</label><caption><p><italic><tp:taxon-name><tp:taxon-name-part taxon-name-part-type="genus" reg="Monstrilla">Monstrilla</tp:taxon-name-part> <tp:taxon-name-part taxon-name-part-type="species" reg="barbata">barbata</tp:taxon-name-part></tp:taxon-name></italic> Suárez-Morales &amp; Gasca-Serrano, 1992 adult female holotype from the Gulf of California. A. Distal urosomites and caudal rami, dorsal; B. Urosome with fifth legs and ovigerous spines, ventral; C. First swimming leg, anterior; D. Second swimming leg, anterior; E. Third swimming leg, anterior; F. Fourth swimming leg, anterior. Abbreviations: caudal setae I–V sensu <xref ref-type="bibr" rid="B6">Huys and Boxshall 1991</xref>; enp= endopod; exp = exopod; P5 = fifth leg.</p></caption><graphic xmlns:xlink="http://www.w3.org/1999/xlink" xlink:href="zookeys-1251-209_article-157981__-g003.jpg" position="float" orientation="portrait" xlink:type="simple" id="oo_1412955.jpg"><uri content-type="original_file" xlink:type="simple">https://binary.pensoft.net/fig/1412955</uri></graphic></fig><p><bold><italic>Basis Endopod Exopod</italic></bold> :</p><p>leg 1 1-0 0-1; 0-1; 1, 2, 2 I-1; 0-1; I, 2, 2</p><p>legs 2–4 1-0 0-1; 0-1; 1, 2, 2 I-1; 0-1; I, 1, 2, 3</p><p><bold><italic>Fifth legs biramous</italic>.</bold> Outer lobe represented by subrectangular exopodal lobe armed with three setae, outermost seta lightly pinnate, being longer, slightly wider than adjacent two exopodal setae; innermost exopodal seta lightly shorter, narrower. Inner endopodal lobe reduced, drop-like, arising proximally from inner margin of exopodal lobe, armed with short, slender apical seta (Fig. <xref ref-type="fig" rid="F3">3B</xref>).</p><p>Urosome consisting of four somites: fifth pedigerous somite, genital double-somite, one free postgenital somite, and short anal somite (Fig. <xref ref-type="fig" rid="F3">3B</xref>). Genital somite with pair of lateral protuberances on distal 1/2 visible in frontal and ventral views (Fig. <xref ref-type="fig" rid="F1">1B</xref>, plp; Fig. <xref ref-type="fig" rid="F3">3B</xref>, arrowheads). Ventral surface of genital somite forming enlarged base of cylindrical shaft with distal genital lappets. Relative length of urosomites, from proximal to distal as: 40: 35: 16.25: 8.76. Caudal rami subquadrate, symmetrical, weakly divergent, ~1.1× longer than wide, each ramus bearing six setae (I–IV), seta VI being shortest (Fig. <xref ref-type="fig" rid="F3">3B</xref>).</p><p><bold>Male.</bold> Unknown.</p></tp:treatment-sec><tp:treatment-sec sec-type="remarks" id="SECID0ECNAC"><title>Remarks.</title><p>There are several characters of this species that were not properly described in its original description in 1992 . The holotype habitus was originally provided in dorsal view; I was able to add both ventral and lateral views. The armature of the antennules was largely incomplete and at least one setal element (element 1 sensu <xref ref-type="bibr" rid="B4">Grygier and Ohtsuka 1995</xref>) was erroneously illustrated in the original drawings (<xref ref-type="bibr" rid="B24">Suárez-Morales and Gasca-Serrano 1992</xref>: fig. 1b). The setal elements present in the holotype specimen are identified, illustrated, and labelled in this redescription, thus allowing a more accurate comparisons among the Caribbean species of <italic><tp:taxon-name><tp:taxon-name-part taxon-name-part-type="genus" reg="Monstrilla">Monstrilla</tp:taxon-name-part></tp:taxon-name></italic>. Also, the coarse forehead surface noticed in the re-examination was not mentioned or illustrated by <xref ref-type="bibr" rid="B24">Suárez-Morales and Gasca-Serrano (1992)</xref>; the same is true for the eye cups, which were originally described as present and moderately developed; it was possible now to provide more details about their relative size and pigmentation, recognizing the lateral and medial cups. The cephalic integumental ornamentations were not typically deemed relevant in the taxonomy of monstrilloid copepods, but they can aid to separate species (<xref ref-type="bibr" rid="B1">Cruz Lopes da Rosa et al. 2021</xref>). In this redescription of <italic><tp:taxon-name><tp:taxon-name-part taxon-name-part-type="genus" reg="Monstrilla">M.</tp:taxon-name-part> <tp:taxon-name-part taxon-name-part-type="species" reg="barbata">barbata</tp:taxon-name-part></tp:taxon-name></italic>, I was able to provide new data on the cephalic ventral ornamentation, which includes fields of papillae and wrinkles, a pair of slender sensilla, a pair of nipple-like processes, and details of the medial keel-like corrugate antero-ventral process that is distinctive of the species (<xref ref-type="bibr" rid="B24">Suárez-Morales and Gasca-Serrano 1992</xref>). Also, the swimming legs 1–4 were not illustrated in the original description, but drawings of these legs are newly provided in this redescription.</p><p>This species was originally compared with <italic><tp:taxon-name><tp:taxon-name-part taxon-name-part-type="genus" reg="Monstrilla">M.</tp:taxon-name-part> <tp:taxon-name-part taxon-name-part-type="species" reg="longicornis">longicornis</tp:taxon-name-part></tp:taxon-name></italic> Thompson, 1890 and <italic><tp:taxon-name><tp:taxon-name-part taxon-name-part-type="genus" reg="Monstrilla">M.</tp:taxon-name-part> <tp:taxon-name-part taxon-name-part-type="species" reg="lata">lata</tp:taxon-name-part></tp:taxon-name></italic> Desai &amp; Bal, 1963 based on sharing a bilobed fifth leg carrying four setae. Its fifth leg was also compared with that of <italic><tp:taxon-name><tp:taxon-name-part taxon-name-part-type="genus" reg="Monstrillopsis">M.</tp:taxon-name-part> <tp:taxon-name-part taxon-name-part-type="species" reg="reticulata">reticulata</tp:taxon-name-part></tp:taxon-name></italic> Davis, 1949. The most distinctive character of <italic><tp:taxon-name><tp:taxon-name-part taxon-name-part-type="genus" reg="Monstrilla">M.</tp:taxon-name-part> <tp:taxon-name-part taxon-name-part-type="species" reg="barbata">barbata</tp:taxon-name-part></tp:taxon-name></italic> is the beard-like protuberant medial process and was considered unique among species of <italic><tp:taxon-name><tp:taxon-name-part taxon-name-part-type="genus" reg="Monstrilla">Monstrilla</tp:taxon-name-part></tp:taxon-name></italic> (<xref ref-type="bibr" rid="B24">Suárez-Morales and Gasca-Serrano 1992</xref>), but this structure was compared recently with those of other <italic><tp:taxon-name><tp:taxon-name-part taxon-name-part-type="genus" reg="Monstrilla">Monstrilla</tp:taxon-name-part></tp:taxon-name></italic> species described after <italic><tp:taxon-name><tp:taxon-name-part taxon-name-part-type="genus" reg="Monstrilla">M.</tp:taxon-name-part> <tp:taxon-name-part taxon-name-part-type="species" reg="barbata">barbata</tp:taxon-name-part></tp:taxon-name></italic>, like <italic><tp:taxon-name><tp:taxon-name-part taxon-name-part-type="genus" reg="Monstrilla">M.</tp:taxon-name-part> <tp:taxon-name-part taxon-name-part-type="species" reg="pustulata">pustulata</tp:taxon-name-part></tp:taxon-name></italic> Suarez-Morales &amp; Dias, 2001 from Brazil, and <italic><tp:taxon-name><tp:taxon-name-part taxon-name-part-type="genus" reg="Monstrilla">M.</tp:taxon-name-part> <tp:taxon-name-part taxon-name-part-type="species" reg="brevicornis">brevicornis</tp:taxon-name-part></tp:taxon-name></italic> Isaac, 1974 from Java (see <xref ref-type="bibr" rid="B28">Suárez-Morales and McKinnon 2025</xref>). A further comparison of <italic><tp:taxon-name><tp:taxon-name-part taxon-name-part-type="genus" reg="Monstrilla">M.</tp:taxon-name-part> <tp:taxon-name-part taxon-name-part-type="species" reg="barbata">barbata</tp:taxon-name-part></tp:taxon-name></italic>’s fifth leg with Australian congeneric species was presented by <xref ref-type="bibr" rid="B28">Suárez-Morales and McKinnon (2025)</xref>. The presence of paired lateral protuberances on the genital double-somite of <italic><tp:taxon-name><tp:taxon-name-part taxon-name-part-type="genus" reg="Monstrilla">M.</tp:taxon-name-part> <tp:taxon-name-part taxon-name-part-type="species" reg="barbata">barbata</tp:taxon-name-part></tp:taxon-name></italic> was also mentioned by <xref ref-type="bibr" rid="B24">Suárez-Morales and Gasca-Serrano (1992)</xref> as another distinctive character of this species and is documented in this paper.</p></tp:treatment-sec><ref-list><ref id="B6"><mixed-citation xmlns:xlink="http://www.w3.org/1999/xlink" xlink:type="simple"><person-group><name name-style="western"><surname>Huys</surname><given-names>R</given-names></name><name name-style="western"><surname>Boxshall</surname><given-names>GA</given-names></name></person-group> (<year>1991</year>) Copepod Evolution. The Ray Society (Vol. 159). London, 468 pp.</mixed-citation></ref><ref id="B4"><mixed-citation xmlns:xlink="http://www.w3.org/1999/xlink" xlink:type="simple"><person-group><name name-style="western"><surname>Grygier</surname><given-names>MJ</given-names></name><name name-style="western"><surname>Ohtsuka</surname><given-names>S</given-names></name></person-group> (<year>1995</year>) <article-title>Sem observation of the nauplius of <italic><tp:taxon-name><tp:taxon-name-part taxon-name-part-type="genus">Monstrilla</tp:taxon-name-part> <tp:taxon-name-part taxon-name-part-type="species">hamatapex</tp:taxon-name-part></tp:taxon-name></italic>, new species, from Japan and an example of upgraded descriptive standards for monstrilloid copepods.</article-title><source>Journal of Crustacean Biology</source><volume>15</volume>(<issue>4</issue>): <fpage>703</fpage>–<lpage>719</lpage>. <ext-link xlink:href="10.2307/20021092" ext-link-type="doi" xlink:type="simple">https://doi.org/10.2307/20021092</ext-link></mixed-citation></ref><ref id="B24"><mixed-citation xmlns:xlink="http://www.w3.org/1999/xlink" xlink:type="simple"><person-group><name name-style="western"><surname>Suárez-Morales</surname><given-names>E</given-names></name><name name-style="western"><surname>Gasca-Serrano</surname><given-names>R</given-names></name></person-group> (<year>1992</year>) <article-title>A new species of <italic><tp:taxon-name><tp:taxon-name-part taxon-name-part-type="genus">Monstrilla</tp:taxon-name-part></tp:taxon-name></italic> from the coastal zone of the Mexican Caribbean Sea.</article-title><source>Crustaceana</source><volume>63</volume>(<issue>3</issue>): <fpage>301</fpage>–<lpage>305</lpage>. <ext-link xlink:href="10.1163/156854092X00451" ext-link-type="doi" xlink:type="simple">https://doi.org/10.1163/156854092X00451</ext-link></mixed-citation></ref><ref id="B1"><mixed-citation xmlns:xlink="http://www.w3.org/1999/xlink" xlink:type="simple"><person-group><name name-style="western"><surname>Cruz Lopes da Rosa</surname><given-names>J</given-names></name><name name-style="western"><surname>Dias</surname><given-names>CO</given-names></name><name name-style="western"><surname>Suárez-Morales</surname><given-names>E</given-names></name><name name-style="western"><surname>Weber</surname><given-names>LI</given-names></name><name name-style="western"><surname>Gomes Fischer</surname><given-names>L</given-names></name></person-group> (<year>2021</year>) Record of <italic><tp:taxon-name><tp:taxon-name-part taxon-name-part-type="genus">Caromiobenella</tp:taxon-name-part></tp:taxon-name></italic> (<tp:taxon-name><tp:taxon-name-part taxon-name-part-type="subclass">Copepoda</tp:taxon-name-part></tp:taxon-name>, <tp:taxon-name><tp:taxon-name-part taxon-name-part-type="order">Monstrilloida</tp:taxon-name-part></tp:taxon-name>) in Brazil and discovery of the male of <italic><tp:taxon-name><tp:taxon-name-part taxon-name-part-type="genus">C.</tp:taxon-name-part> <tp:taxon-name-part taxon-name-part-type="species">brasiliensis</tp:taxon-name-part></tp:taxon-name></italic>: Morphological and molecular evidence. Diversity 13(6): e241. <ext-link xlink:href="10.3390/d13060241" ext-link-type="doi" xlink:type="simple">https://doi.org/10.3390/d13060241</ext-link></mixed-citation></ref><ref id="B28"><mixed-citation xmlns:xlink="http://www.w3.org/1999/xlink" xlink:type="simple"><person-group><name name-style="western"><surname>Suárez-Morales</surname><given-names>E</given-names></name><name name-style="western"><surname>McKinnon</surname><given-names>AD</given-names></name></person-group> (<year>2025</year>) <article-title>The Australian <tp:taxon-name><tp:taxon-name-part taxon-name-part-type="order">Monstrilloida</tp:taxon-name-part></tp:taxon-name> 3. <italic><tp:taxon-name><tp:taxon-name-part taxon-name-part-type="genus">Caromiobenella</tp:taxon-name-part></tp:taxon-name></italic> Jeon, Lee &amp; Soh, 2018, <italic><tp:taxon-name><tp:taxon-name-part taxon-name-part-type="genus">Monstrilla</tp:taxon-name-part></tp:taxon-name></italic> Dana, 1849, and <italic><tp:taxon-name><tp:taxon-name-part taxon-name-part-type="genus">Sarsimonstrillus</tp:taxon-name-part></tp:taxon-name></italic> n. gen.</article-title><source>Zootaxa Monographs</source><volume>5576</volume>(<issue>1</issue>): <fpage>1</fpage>–<lpage>99</lpage>. <ext-link xlink:href="10.11646/zootaxa.5576.1.1" ext-link-type="doi" xlink:type="simple">https://doi.org/10.11646/zootaxa.5576.1.1</ext-link></mixed-citation></ref></ref-list></tp:taxon-treatment>
