# Supplementary material for: ﻿Monstrilloid copepods (Crustacea, Copepoda) in the U.S. National Museum of Natural History, Smithsonian Institution: updated redescriptions of Mexican species of Monstrilla Dana
Source: Zookeys. 2025 Sep 10;1251:209–50. doi: 10.3897/zookeys.1251.157981 (PMC12444361; doi:10.3897/zookeys.1251.157981)
Supplement: XML Treatment for Monstrilla ciqroi [file zookeys.1251.157981-treatment2.xml]

<!DOCTYPE tp:taxon-treatment
  PUBLIC "-//TaxonX//DTD Taxonomic Treatment Publishing DTD v0 20100105//EN" "tax-treatment-NSO.dtd">
<tp:taxon-treatment xmlns:tp="http://www.plazi.org/taxpub"><tp:treatment-meta><kwd-group><label>Taxon classification</label><kwd>
                <named-content content-type="kingdom">Animalia</named-content>
              </kwd><kwd>
                <named-content content-type="order">Monstrilloida</named-content>
              </kwd><kwd>
                <named-content content-type="family">Monstrillidae</named-content>
              </kwd></kwd-group><mixed-citation publication-type="journal"><person-group><name><surname>Suárez-Morales</surname><given-names>Eduardo</given-names></name></person-group><article-title>﻿Monstrilloid copepods (<tp:taxon-name><tp:taxon-name-part taxon-name-part-type="subphylum">Crustacea</tp:taxon-name-part></tp:taxon-name>, <tp:taxon-name><tp:taxon-name-part taxon-name-part-type="subclass">Copepoda</tp:taxon-name-part></tp:taxon-name>) in the U.S. National Museum of Natural History, Smithsonian Institution: updated redescriptions of Mexican species of <italic><tp:taxon-name><tp:taxon-name-part taxon-name-part-type="genus" reg="Monstrilla">Monstrilla</tp:taxon-name-part></tp:taxon-name></italic> Dana</article-title><source>Zookeys</source><day>10</day><month>09</month><year>2025</year><volume>1251</volume><fpage>209</fpage><lpage>250</lpage><pub-id pub-id-type="doi">10.3897/zookeys.1251.157981</pub-id></mixed-citation></tp:treatment-meta><tp:nomenclature><label>﻿</label><tp:taxon-name><object-id xmlns:xlink="http://www.w3.org/1999/xlink" content-type="arpha" xlink:type="simple">99F420D6-DA57-5D8B-96C6-448770D8A306</object-id>
              <tp:taxon-name-part taxon-name-part-type="genus" reg="Monstrilla">Monstrilla</tp:taxon-name-part>
              <tp:taxon-name-part taxon-name-part-type="species" reg="ciqroi">ciqroi</tp:taxon-name-part>
            </tp:taxon-name><tp:taxon-authority>(Suárez-Morales, 1993a)</tp:taxon-authority><xref ref-type="fig" rid="F4">Figs 4</xref><xref ref-type="fig" rid="F5">, 5</xref></tp:nomenclature><tp:treatment-sec sec-type="type material" id="SECID0E6DAE"><title>Type material.</title><p><bold><italic>Holotype</italic></bold> • adult female, undissected, deposited in the collection of <tp:taxon-name><tp:taxon-name-part taxon-name-part-type="subphylum">Crustacea</tp:taxon-name-part></tp:taxon-name>, U.S, National Museum of Natural History, Smithsonian Institution. <named-content xmlns:xlink="http://www.w3.org/1999/xlink" content-type="dwc:institutional_code" xlink:title="U.S. National Museum of Natural History, Smithsonian Institution" xlink:href="http://grbio.org/institution/smithsonian-institution-national-museum-natural-history-0" xlink:type="simple">USNM</named-content> 251656. Female paratype <named-content xmlns:xlink="http://www.w3.org/1999/xlink" content-type="dwc:institutional_code" xlink:title="U.S. National Museum of Natural History, Smithsonian Institution" xlink:href="http://grbio.org/institution/smithsonian-institution-national-museum-natural-history-0" xlink:type="simple">USNM</named-content> 251700.</p></tp:treatment-sec><tp:treatment-sec sec-type="type locality" id="SECID0EZEAE"><title>Type locality.</title><p>Bahía de la Ascensión, Caribbean coast of Mexico (<named-content xmlns:xlink="http://www.w3.org/1999/xlink" content-type="dwc:verbatimCoordinates" xlink:type="simple"><named-content content-type="geo-json" specific-use="{&#34;type&#34;:&#34;Point&#34;,&#34;coordinates&#34;:[-87.553333,19.783333]}" id="NCID0ECFAE" xlink:type="simple">19°47.00'N, 87°33.20'W</named-content></named-content>). Date of collection 5 September 1991.</p></tp:treatment-sec><tp:treatment-sec sec-type="description" id="SECID0EHFAE"><title>Description of adult female holotype.</title><p>Body length of holotype 3.1 mm. Cephalothorax long, cylindrical, with weakly expanded lateral margins (Fig. <xref ref-type="fig" rid="F4">4A</xref>), cephalothorax representing almost 64% of total body length. Oral cone moderately developed, prominent, papilla-like (Figs <xref ref-type="fig" rid="F4">4B, C</xref>, <xref ref-type="fig" rid="F5">5F</xref>, oc), located at 12% of body along ventral surface of cephalothorax (Fig. <xref ref-type="fig" rid="F4">4B</xref>). Cephalic region with flat ‘forehead’ and weak integumental corrugation, field of transverse integumental wrinkles between antennule bases (Fig. <xref ref-type="fig" rid="F4">4C</xref>); ventral preoral surface with integumental ornamentation including two pairs of nipple-like processes in both the holotype and paratype specimens (Figs <xref ref-type="fig" rid="F4">4C</xref>, <xref ref-type="fig" rid="F5">5F</xref>, nlp) and medial low protuberance (in Fig. <xref ref-type="fig" rid="F5">5F</xref>, nlp). Eyes comprising two lateral cups and medial cup (Fig. <xref ref-type="fig" rid="F4">4C</xref>, lec, mec); lateral eye cups strongly pigmented, with a diameter ~0.6× as that of larger, weakly pigmented medial eye cup (Figs <xref ref-type="fig" rid="F4">4C</xref>, <xref ref-type="fig" rid="F5">5F</xref>); small hyaline bodies (sensu <xref ref-type="bibr" rid="B18">Suárez-Morales 2018</xref>) visible anteriorly to lateral eye cups (Figs <xref ref-type="fig" rid="F4">4C</xref>, <xref ref-type="fig" rid="F5">5F</xref>, dotted lines).</p><fig id="F4" position="float" orientation="portrait"><object-id xmlns:xlink="http://www.w3.org/1999/xlink" content-type="doi" xlink:type="simple">10.3897/zookeys.1251.157981.figure4</object-id><object-id xmlns:xlink="http://www.w3.org/1999/xlink" content-type="arpha" xlink:type="simple">C1807F24-6783-53B5-8C0E-EFDBB68DD4AC</object-id><label>Figure 4.</label><caption><p><italic><tp:taxon-name><tp:taxon-name-part taxon-name-part-type="genus" reg="Monstrilla">Monstrilla</tp:taxon-name-part> <tp:taxon-name-part taxon-name-part-type="species" reg="ciqroi">ciqroi</tp:taxon-name-part></tp:taxon-name></italic> (Suárez-Morales, 1993a) female holotype from the Mexican Caribbean. A. Habitus, dorsal; B. Habitus, lateral; C. Anterior part of cephalic region; D. Urosome with genital double-somite, ventral. Abbreviations: lec = lateral eye cup; mec = medial eye cup; nlp = nipple-like process; oc = oral cone; os = ovigerous spine.</p></caption><graphic xmlns:xlink="http://www.w3.org/1999/xlink" xlink:href="zookeys-1251-209_article-157981__-g004.jpg" position="float" orientation="portrait" xlink:type="simple" id="oo_1412956.jpg"><uri content-type="original_file" xlink:type="simple">https://binary.pensoft.net/fig/1412956</uri></graphic></fig><fig id="F5" position="float" orientation="portrait"><object-id xmlns:xlink="http://www.w3.org/1999/xlink" content-type="doi" xlink:type="simple">10.3897/zookeys.1251.157981.figure5</object-id><object-id xmlns:xlink="http://www.w3.org/1999/xlink" content-type="arpha" xlink:type="simple">FCEC427F-8C0A-5026-B990-CEB59D6A4870</object-id><label>Figure 5.</label><caption><p><italic><tp:taxon-name><tp:taxon-name-part taxon-name-part-type="genus" reg="Monstrilla">Monstrilla</tp:taxon-name-part> <tp:taxon-name-part taxon-name-part-type="species" reg="ciqroi">ciqroi</tp:taxon-name-part></tp:taxon-name></italic> (Suárez-Morales, 1993a) female holotype from the Mexican Caribbean. A. Left antennule with setal armature (sensu <xref ref-type="bibr" rid="B4">Grygier and Ohtsuka 1995</xref>); B. Urosome, ventral; C. Urosome, dorsal (arrowhead indicates dorsal genital suture); D. Urosome, lateral (arrowhead indicates genital suture); E. Caudal ramus; F. Anterior part of cephalic region. Abbreviations: caudal setae I–VI sensu <xref ref-type="bibr" rid="B6">Huys and Boxshall 1991</xref>; P5 = fifth leg; nlp = nipple-like process; oc = oral cone; os = ovigerous spine.</p></caption><graphic xmlns:xlink="http://www.w3.org/1999/xlink" xlink:href="zookeys-1251-209_article-157981__-g005.jpg" position="float" orientation="portrait" xlink:type="simple" id="oo_1412957.jpg"><uri content-type="original_file" xlink:type="simple">https://binary.pensoft.net/fig/1412957</uri></graphic></fig><p><bold><italic>Urosome consisting of four somites</italic></bold>: fifth pedigerous somite (with fifth legs), genital double-somite ventrally carrying paired ovigerous spines barely reaching beyond distal end of caudal rami and attached egg cluster (Fig. <xref ref-type="fig" rid="F5">5D</xref>), free preanal somite, and anal somite carrying pair of caudal rami; length ratio of urosomites (from proximal to distal) 28.3: 48.3: 13.3: 10.1 (Fig. <xref ref-type="fig" rid="F5">5D</xref>). Genital double-somite with weakly expanded lateral margins on proximal 1/2 (Fig. <xref ref-type="fig" rid="F4">4D</xref>), with incomplete transverse suture visible in dorsal and lateral view (Fig. <xref ref-type="fig" rid="F5">5C, D</xref> arrowheads); pair of slender ovigerous spines on ventral surface, carrying eggs mass (Figs <xref ref-type="fig" rid="F4">4B</xref>, <xref ref-type="fig" rid="F5">5D</xref>, os). Caudal rami subrectangular, ~1.5× as long as broad, each armed with six caudal setae (I–VI), seta VI being shortest (Fig. <xref ref-type="fig" rid="F5">5B, E</xref>).</p><p><bold><italic>Antennules</italic></bold> 0.64 mm in length, representing ~21% of total body length and almost 32% of cephalothorax length (Fig. <xref ref-type="fig" rid="F4">4A, B</xref>); as usual in female monstrilloids, antennules distinctly 4-segmented, anteriorly directed, weakly divergent (Fig. <xref ref-type="fig" rid="F4">4A</xref>); segments 1–3 divided, segments 3 and 4 partly fused (Fig. <xref ref-type="fig" rid="F5">5A</xref>); length ratio of antennular segments (proximal to distal) 16.5: 14.3: 12.1: 57.1 (Fig. <xref ref-type="fig" rid="F5">5A</xref>). Following <xref ref-type="bibr" rid="B4">Grygier and Ohtsuka’s (1995)</xref> setal nomenclature for female antennules, first segment with reduced, slender setal element 1, second segment bearing setiform element IId, and long, curved spiniform elements 2v<sub>1-3</sub>, 2d<sub>1,2</sub>,; third segment with spiniform smooth element 3 and adjacent setiform elements IIId and IIIv, fourth segment longest of antennule, separated from third by deep intersegmental suture, proximal 1/2 armed with short spiniform elements 4v<sub>1-3</sub>, 4d<sub>1,2</sub>, long, biserially setulated setiform elements IVd and IVv; distal 1/2 armed with setiform elements Vv (biserially setulated), Vd, short spiniform element 5, and several setae of the “b-group” (b<sub>1</sub>, b<sub>2</sub>, b<sub>-3</sub>, b<sub>6</sub>) on outer distal margin; apical elements 6<sub>1</sub>, 6<sub>2</sub>, and 6aes reduced (Fig. <xref ref-type="fig" rid="F5">5A</xref>).</p><p>First pedigerous somite and succeeding three free thoracic somites each bearing well-developed pair of biramous swimming legs (Fig. <xref ref-type="fig" rid="F4">4A, B</xref>), all with exopodite longer than endopodite. Setal armature pattern as in <italic><tp:taxon-name><tp:taxon-name-part taxon-name-part-type="genus" reg="Monstrilla">M.</tp:taxon-name-part> <tp:taxon-name-part taxon-name-part-type="species" reg="barbata">barbata</tp:taxon-name-part></tp:taxon-name></italic> (this document). Armature of swimming legs 1–4 as:</p><p><bold><italic>Legs Basis Endopod Exopod</italic></bold> :</p><p>Leg 1 1-0 0-1; 0-1;1, 2, 2 I-1; 0-1; I, 2, 2</p><p>Legs 2–4 1-0 0-1; 0-1; 1, 2, 2 I-1; 0-1; I, 2, 3</p><p><bold><italic>Fifth legs</italic></bold> (Fig. <xref ref-type="fig" rid="F5">5B</xref>) represented by a single oblong exopodal lobe armed with four setae, three setae inserted terminally, subequal in length and breadth; fourth seta representing the endopod inserted laterally on midlength of inner margin adjacent to small inner beak-like protuberance (Fig. <xref ref-type="fig" rid="F5">5B</xref>, arrowheads).</p></tp:treatment-sec><tp:treatment-sec sec-type="remarks" id="SECID0EBNAE"><title>Remarks.</title><p>This species was originally assigned to <italic><tp:taxon-name><tp:taxon-name-part taxon-name-part-type="genus" reg="Monstrillopsis">Monstrillopsis</tp:taxon-name-part></tp:taxon-name></italic> Sars, 1921 based on the well-developed eyes and the forward location of the oral cone (<xref ref-type="bibr" rid="B11">Suárez-Morales 1993a</xref>). Affinities with the invalid genus <italic><tp:taxon-name><tp:taxon-name-part taxon-name-part-type="genus" reg="Strilloma">Strilloma</tp:taxon-name-part></tp:taxon-name></italic> Isaac, 1975 were also suggested in its original description (<xref ref-type="bibr" rid="B23">Suárez-Morales and Gasca 2004</xref>). It was compared therein with other species of <italic><tp:taxon-name><tp:taxon-name-part taxon-name-part-type="genus" reg="Monstrillopsis">Monstrillopsis</tp:taxon-name-part></tp:taxon-name></italic> recognized by <xref ref-type="bibr" rid="B8">Isaac (1975)</xref> like <italic><tp:taxon-name><tp:taxon-name-part taxon-name-part-type="genus" reg="Monstrilla">M.</tp:taxon-name-part> <tp:taxon-name-part taxon-name-part-type="species" reg="angustipes">angustipes</tp:taxon-name-part></tp:taxon-name></italic> Isaac, 1974, <italic><tp:taxon-name><tp:taxon-name-part taxon-name-part-type="genus" reg="Monstrilla">M.</tp:taxon-name-part> <tp:taxon-name-part taxon-name-part-type="species" reg="dubia">dubia</tp:taxon-name-part></tp:taxon-name></italic> (T. Scott, 1904), <italic><tp:taxon-name><tp:taxon-name-part taxon-name-part-type="genus" reg="Monstrilla">M.</tp:taxon-name-part> <tp:taxon-name-part taxon-name-part-type="species" reg="gracilis">gracilis</tp:taxon-name-part></tp:taxon-name></italic> (Gurney, 1927), and <italic><tp:taxon-name><tp:taxon-name-part taxon-name-part-type="genus" reg="Monstrillopsis">M.</tp:taxon-name-part> <tp:taxon-name-part taxon-name-part-type="species" reg="reticulata">reticulata</tp:taxon-name-part></tp:taxon-name></italic> Davis, 1949. The main character used to separate <italic><tp:taxon-name><tp:taxon-name-part taxon-name-part-type="genus" reg="Monstrilla">M.</tp:taxon-name-part> <tp:taxon-name-part taxon-name-part-type="species" reg="ciqroi">ciqroi</tp:taxon-name-part></tp:taxon-name></italic> from species of <italic><tp:taxon-name><tp:taxon-name-part taxon-name-part-type="genus" reg="Monstrillopsis">Monstrillopsis</tp:taxon-name-part></tp:taxon-name></italic> was the fifth leg structure and armature; <italic><tp:taxon-name><tp:taxon-name-part taxon-name-part-type="genus" reg="Monstrillopsis">M.</tp:taxon-name-part> <tp:taxon-name-part taxon-name-part-type="species" reg="reticulata">reticulata</tp:taxon-name-part></tp:taxon-name></italic> fifth leg was deemed morphologically closest, but differences in the antennule armature were also mentioned to distinguish these two species. Further research (<xref ref-type="bibr" rid="B23">Suárez-Morales and Gasca 2004</xref>) confirmed <italic><tp:taxon-name><tp:taxon-name-part taxon-name-part-type="genus" reg="Strilloma">Strilloma</tp:taxon-name-part></tp:taxon-name></italic> as invalid, and the first taxonomic revision of <italic><tp:taxon-name><tp:taxon-name-part taxon-name-part-type="genus" reg="Monstrillopsis">Monstrillopsis</tp:taxon-name-part></tp:taxon-name></italic> by <xref ref-type="bibr" rid="B32">Suárez-Morales et al. (2006)</xref> resulted in the inclusion of both <italic><tp:taxon-name><tp:taxon-name-part taxon-name-part-type="genus" reg="Monstrillopsis">Monstrillopsis</tp:taxon-name-part> <tp:taxon-name-part taxon-name-part-type="species" reg="reticulata">reticulata</tp:taxon-name-part></tp:taxon-name></italic> and <italic><tp:taxon-name><tp:taxon-name-part taxon-name-part-type="genus" reg="Monstrilla">M.</tp:taxon-name-part> <tp:taxon-name-part taxon-name-part-type="species" reg="ciqroi">ciqroi</tp:taxon-name-part></tp:taxon-name></italic> as members of <italic><tp:taxon-name><tp:taxon-name-part taxon-name-part-type="genus" reg="Monstrilla">Monstrilla</tp:taxon-name-part></tp:taxon-name></italic>.</p><p><italic><tp:taxon-name><tp:taxon-name-part taxon-name-part-type="genus" reg="Monstrilla">Monstrilla</tp:taxon-name-part> <tp:taxon-name-part taxon-name-part-type="species" reg="ciqroi">ciqroi</tp:taxon-name-part></tp:taxon-name></italic> has relevant affinities with other Caribbean species sharing a fifth leg with the same setal armature of the fifth legs (3 exopodal, 1 endopodal) like <italic><tp:taxon-name><tp:taxon-name-part taxon-name-part-type="genus" reg="Monstrilla">M.</tp:taxon-name-part> <tp:taxon-name-part taxon-name-part-type="species" reg="rebis">rebis</tp:taxon-name-part></tp:taxon-name></italic> Suárez-Morales, 1993, <italic><tp:taxon-name><tp:taxon-name-part taxon-name-part-type="genus" reg="Monstrilla">M.</tp:taxon-name-part> <tp:taxon-name-part taxon-name-part-type="species" reg="barbata">barbata</tp:taxon-name-part></tp:taxon-name></italic>, and <italic><tp:taxon-name><tp:taxon-name-part taxon-name-part-type="genus" reg="Monstrilla">M.</tp:taxon-name-part> <tp:taxon-name-part taxon-name-part-type="species" reg="xcalakensis">xcalakensis</tp:taxon-name-part></tp:taxon-name></italic> Suárez-Morales, 2024, but <italic><tp:taxon-name><tp:taxon-name-part taxon-name-part-type="genus" reg="Monstrilla">M.</tp:taxon-name-part> <tp:taxon-name-part taxon-name-part-type="species" reg="ciqroi">ciqroi</tp:taxon-name-part></tp:taxon-name></italic> diverges in the size and structure of the endopodal lobe. In both <italic><tp:taxon-name><tp:taxon-name-part taxon-name-part-type="genus" reg="Monstrilla">M.</tp:taxon-name-part> <tp:taxon-name-part taxon-name-part-type="species" reg="rebis">rebis</tp:taxon-name-part></tp:taxon-name></italic> and <italic><tp:taxon-name><tp:taxon-name-part taxon-name-part-type="genus" reg="Monstrilla">M.</tp:taxon-name-part> <tp:taxon-name-part taxon-name-part-type="species" reg="barbata">barbata</tp:taxon-name-part></tp:taxon-name></italic> (see Fig. <xref ref-type="fig" rid="F3">3B</xref>) the inner lobe is a relatively well defined, armed with a distal seta and in <italic><tp:taxon-name><tp:taxon-name-part taxon-name-part-type="genus" reg="Monstrilla">M.</tp:taxon-name-part> <tp:taxon-name-part taxon-name-part-type="species" reg="xcalakensis">xcalakensis</tp:taxon-name-part></tp:taxon-name></italic> a strongly developed endopodal lobe is present, approximately the same size of the exopodal lobe (Suárez-Morales, 2024: fig. 3A). In <italic><tp:taxon-name><tp:taxon-name-part taxon-name-part-type="genus" reg="Monstrilla">M.</tp:taxon-name-part> <tp:taxon-name-part taxon-name-part-type="species" reg="ciqroi">ciqroi</tp:taxon-name-part></tp:taxon-name></italic> the fifth leg inner seta likely represents the endopod, lacking a structured endopodal lobe. The number of caudal setae has been a relatively strong character related in the definition of some monstrilloid genera: three setae in <italic><tp:taxon-name><tp:taxon-name-part taxon-name-part-type="genus" reg="Cymbasoma">Cymbasoma</tp:taxon-name-part></tp:taxon-name></italic> (Suárez-Morales and McKinnon, 2016), four setae in <italic><tp:taxon-name><tp:taxon-name-part taxon-name-part-type="genus" reg="Monstrillopsis">Monstrillopsis</tp:taxon-name-part></tp:taxon-name></italic> (<xref ref-type="bibr" rid="B32">Suárez-Morales et al. 2006</xref>), and five or six setae in <italic><tp:taxon-name><tp:taxon-name-part taxon-name-part-type="genus" reg="Monstrilla">Monstrilla</tp:taxon-name-part></tp:taxon-name></italic> and <italic><tp:taxon-name><tp:taxon-name-part taxon-name-part-type="genus" reg="Caromiobenella">Caromiobenella</tp:taxon-name-part></tp:taxon-name></italic> (<xref ref-type="bibr" rid="B9">Jeon et al. 2018</xref>; <xref ref-type="bibr" rid="B28">Suárez-Morales and McKinnon 2025</xref>). In the original description of <italic><tp:taxon-name><tp:taxon-name-part taxon-name-part-type="genus" reg="Monstrilla">M.</tp:taxon-name-part> <tp:taxon-name-part taxon-name-part-type="species" reg="ciqroi">ciqroi</tp:taxon-name-part></tp:taxon-name></italic>, only five caudal setae were observed; this re-examination of the holotype specimen allowed me to determine that the actual number of caudal setae is six (Fig. <xref ref-type="fig" rid="F5">5B, C, E</xref>); this finding supports the decision of including <italic><tp:taxon-name><tp:taxon-name-part taxon-name-part-type="genus" reg="Monstrilla">M.</tp:taxon-name-part> <tp:taxon-name-part taxon-name-part-type="species" reg="ciqroi">ciqroi</tp:taxon-name-part></tp:taxon-name></italic> as a member of <italic><tp:taxon-name><tp:taxon-name-part taxon-name-part-type="genus" reg="Monstrilla">Monstrilla</tp:taxon-name-part></tp:taxon-name></italic>. Overall, this species can be distinguished from other Mexican Caribbean species of <italic><tp:taxon-name><tp:taxon-name-part taxon-name-part-type="genus" reg="Monstrilla">Monstrilla</tp:taxon-name-part></tp:taxon-name></italic> by its strongly pigmented eyes, fifth leg armed with four setae, and the lack of a structured endopodal lobe.</p></tp:treatment-sec><tp:treatment-sec><!--Section generated to contain objects referenced in tp:taxon-treatment.--><fig id="F3" position="float" orientation="portrait"><object-id xmlns:xlink="http://www.w3.org/1999/xlink" content-type="doi" xlink:type="simple">10.3897/zookeys.1251.157981.figure3</object-id><object-id xmlns:xlink="http://www.w3.org/1999/xlink" content-type="arpha" xlink:type="simple">A8F69938-5BD9-54DD-B49A-C1EB46D04C58</object-id><label>Figure 3.</label><caption><p><italic><tp:taxon-name><tp:taxon-name-part taxon-name-part-type="genus" reg="Monstrilla">Monstrilla</tp:taxon-name-part> <tp:taxon-name-part taxon-name-part-type="species" reg="barbata">barbata</tp:taxon-name-part></tp:taxon-name></italic> Suárez-Morales &amp; Gasca-Serrano, 1992 adult female holotype from the Gulf of California. A. Distal urosomites and caudal rami, dorsal; B. Urosome with fifth legs and ovigerous spines, ventral; C. First swimming leg, anterior; D. Second swimming leg, anterior; E. Third swimming leg, anterior; F. Fourth swimming leg, anterior. Abbreviations: caudal setae I–V sensu <xref ref-type="bibr" rid="B6">Huys and Boxshall 1991</xref>; enp= endopod; exp = exopod; P5 = fifth leg.</p></caption><graphic xmlns:xlink="http://www.w3.org/1999/xlink" xlink:href="zookeys-1251-209_article-157981__-g003.jpg" position="float" orientation="portrait" xlink:type="simple" id="oo_1412955.jpg"><uri content-type="original_file" xlink:type="simple">https://binary.pensoft.net/fig/1412955</uri></graphic></fig></tp:treatment-sec><ref-list><ref id="B4"><mixed-citation xmlns:xlink="http://www.w3.org/1999/xlink" xlink:type="simple"><person-group><name name-style="western"><surname>Grygier</surname><given-names>MJ</given-names></name><name name-style="western"><surname>Ohtsuka</surname><given-names>S</given-names></name></person-group> (<year>1995</year>) <article-title>Sem observation of the nauplius of <italic><tp:taxon-name><tp:taxon-name-part taxon-name-part-type="genus">Monstrilla</tp:taxon-name-part> <tp:taxon-name-part taxon-name-part-type="species">hamatapex</tp:taxon-name-part></tp:taxon-name></italic>, new species, from Japan and an example of upgraded descriptive standards for monstrilloid copepods.</article-title><source>Journal of Crustacean Biology</source><volume>15</volume>(<issue>4</issue>): <fpage>703</fpage>–<lpage>719</lpage>. <ext-link xlink:href="10.2307/20021092" ext-link-type="doi" xlink:type="simple">https://doi.org/10.2307/20021092</ext-link></mixed-citation></ref><ref id="B6"><mixed-citation xmlns:xlink="http://www.w3.org/1999/xlink" xlink:type="simple"><person-group><name name-style="western"><surname>Huys</surname><given-names>R</given-names></name><name name-style="western"><surname>Boxshall</surname><given-names>GA</given-names></name></person-group> (<year>1991</year>) Copepod Evolution. The Ray Society (Vol. 159). London, 468 pp.</mixed-citation></ref><ref id="B18"><mixed-citation xmlns:xlink="http://www.w3.org/1999/xlink" xlink:type="simple"><person-group><name name-style="western"><surname>Suárez-Morales</surname><given-names>E</given-names></name></person-group> (<year>2018</year>) <article-title>Monstrilloid copepods: The best of three worlds.</article-title><source>Bulletin of the Southern California Academy of Sciences</source><volume>107</volume>(<issue>2</issue>): <fpage>92</fpage>–<lpage>103</lpage>. <ext-link xlink:href="10.3160/3646.1" ext-link-type="doi" xlink:type="simple">https://doi.org/10.3160/3646.1</ext-link></mixed-citation></ref><ref id="B11"><mixed-citation xmlns:xlink="http://www.w3.org/1999/xlink" xlink:type="simple"><person-group><name name-style="western"><surname>Suárez-Morales</surname><given-names>E</given-names></name></person-group> (<year>1993a</year>) <article-title>Two new monstrilloids (<tp:taxon-name><tp:taxon-name-part taxon-name-part-type="subclass">Copepoda</tp:taxon-name-part></tp:taxon-name>: <tp:taxon-name><tp:taxon-name-part taxon-name-part-type="order">Monstrilloida</tp:taxon-name-part></tp:taxon-name>) from the eastern coast of the Yucatan Peninsula.</article-title><source>Journal of Crustacean Biology</source><volume>13</volume>(<issue>2</issue>): <fpage>349</fpage>–<lpage>356</lpage>. <ext-link xlink:href="10.2307/1548980" ext-link-type="doi" xlink:type="simple">https://doi.org/10.2307/1548980</ext-link></mixed-citation></ref><ref id="B23"><mixed-citation xmlns:xlink="http://www.w3.org/1999/xlink" xlink:type="simple"><person-group><name name-style="western"><surname>Suárez-Morales</surname><given-names>E</given-names></name><name name-style="western"><surname>Gasca</surname><given-names>R</given-names></name></person-group> (<year>2004</year>) <article-title>On the invalidity of <italic><tp:taxon-name><tp:taxon-name-part taxon-name-part-type="genus">Strilloma</tp:taxon-name-part></tp:taxon-name></italic> Isaac (<tp:taxon-name><tp:taxon-name-part taxon-name-part-type="subclass">Copepoda</tp:taxon-name-part></tp:taxon-name>: <tp:taxon-name><tp:taxon-name-part taxon-name-part-type="order">Monstrilloida</tp:taxon-name-part></tp:taxon-name>): observations from the type species.</article-title><source>Zoological Studies</source><volume>43</volume>(<issue>2</issue>): <fpage>292</fpage>–<lpage>299</lpage>.</mixed-citation></ref><ref id="B8"><mixed-citation xmlns:xlink="http://www.w3.org/1999/xlink" xlink:type="simple"><person-group><name name-style="western"><surname>Isaac</surname><given-names>MJ</given-names></name></person-group> (<year>1975</year>) <tp:taxon-name><tp:taxon-name-part taxon-name-part-type="subclass">Copepoda</tp:taxon-name-part></tp:taxon-name>, sub-order: <tp:taxon-name><tp:taxon-name-part taxon-name-part-type="order">Monstrilloida</tp:taxon-name-part></tp:taxon-name>. Conseil International pour l’Exploration de la Mer. Fiches d’Identification du Zooplancton 144/145: 1–10.</mixed-citation></ref><ref id="B32"><mixed-citation xmlns:xlink="http://www.w3.org/1999/xlink" xlink:type="simple"><person-group><name name-style="western"><surname>Suárez-Morales</surname><given-names>E</given-names></name><name name-style="western"><surname>Bello-Smith</surname><given-names>A</given-names></name><name name-style="western"><surname>Palma</surname><given-names>S</given-names></name></person-group> (<year>2006</year>) <article-title>A revision of the genus <italic><tp:taxon-name><tp:taxon-name-part taxon-name-part-type="genus">Monstrillopsis</tp:taxon-name-part></tp:taxon-name></italic> Sars (<tp:taxon-name><tp:taxon-name-part taxon-name-part-type="subphylum">Crustacea</tp:taxon-name-part></tp:taxon-name>: <tp:taxon-name><tp:taxon-name-part taxon-name-part-type="subclass">Copepoda</tp:taxon-name-part></tp:taxon-name>: <tp:taxon-name><tp:taxon-name-part taxon-name-part-type="order">Monstrilloida</tp:taxon-name-part></tp:taxon-name>) with description of a new species from Chile.</article-title><source>Zoologischer Anzeiger</source><volume>245</volume>(<issue>2</issue>): <fpage>95</fpage>–<lpage>107</lpage>. <ext-link xlink:href="10.1016/j.jcz.2006.05.002" ext-link-type="doi" xlink:type="simple">https://doi.org/10.1016/j.jcz.2006.05.002</ext-link></mixed-citation></ref><ref id="B9"><mixed-citation xmlns:xlink="http://www.w3.org/1999/xlink" xlink:type="simple"><person-group><name name-style="western"><surname>Jeon</surname><given-names>D</given-names></name><name name-style="western"><surname>Lee</surname><given-names>W</given-names></name><name name-style="western"><surname>Soh</surname><given-names>HY</given-names></name></person-group> (<year>2018</year>) <article-title>A new genus and two new species of monstrilloid copepods (<tp:taxon-name><tp:taxon-name-part taxon-name-part-type="subclass">Copepoda</tp:taxon-name-part></tp:taxon-name>: <tp:taxon-name><tp:taxon-name-part taxon-name-part-type="order">Monstrilloida</tp:taxon-name-part></tp:taxon-name>): integrating morphological, molecular phylogenetic, and ecological evidence.</article-title><source>Journal of Crustacean Biology</source><volume>38</volume>(<issue>1</issue>): <fpage>45</fpage>–<lpage>65</lpage>. <ext-link xlink:href="10.1093/jcbiol/rux095" ext-link-type="doi" xlink:type="simple">https://doi.org/10.1093/jcbiol/rux095</ext-link></mixed-citation></ref><ref id="B28"><mixed-citation xmlns:xlink="http://www.w3.org/1999/xlink" xlink:type="simple"><person-group><name name-style="western"><surname>Suárez-Morales</surname><given-names>E</given-names></name><name name-style="western"><surname>McKinnon</surname><given-names>AD</given-names></name></person-group> (<year>2025</year>) <article-title>The Australian <tp:taxon-name><tp:taxon-name-part taxon-name-part-type="order">Monstrilloida</tp:taxon-name-part></tp:taxon-name> 3. <italic><tp:taxon-name><tp:taxon-name-part taxon-name-part-type="genus">Caromiobenella</tp:taxon-name-part></tp:taxon-name></italic> Jeon, Lee &amp; Soh, 2018, <italic><tp:taxon-name><tp:taxon-name-part taxon-name-part-type="genus">Monstrilla</tp:taxon-name-part></tp:taxon-name></italic> Dana, 1849, and <italic><tp:taxon-name><tp:taxon-name-part taxon-name-part-type="genus">Sarsimonstrillus</tp:taxon-name-part></tp:taxon-name></italic> n. gen.</article-title><source>Zootaxa Monographs</source><volume>5576</volume>(<issue>1</issue>): <fpage>1</fpage>–<lpage>99</lpage>. <ext-link xlink:href="10.11646/zootaxa.5576.1.1" ext-link-type="doi" xlink:type="simple">https://doi.org/10.11646/zootaxa.5576.1.1</ext-link></mixed-citation></ref></ref-list></tp:taxon-treatment>
