# Supplementary material for: ﻿Monstrilloid copepods (Crustacea, Copepoda) in the U.S. National Museum of Natural History, Smithsonian Institution: updated redescriptions of Mexican species of Monstrilla Dana
Source: Zookeys. 2025 Sep 10;1251:209–50. doi: 10.3897/zookeys.1251.157981 (PMC12444361; doi:10.3897/zookeys.1251.157981)
Supplement: XML Treatment for Monstrilla rebis [file zookeys.1251.157981-treatment3.xml]

<!DOCTYPE tp:taxon-treatment
  PUBLIC "-//TaxonX//DTD Taxonomic Treatment Publishing DTD v0 20100105//EN" "tax-treatment-NSO.dtd">
<tp:taxon-treatment xmlns:tp="http://www.plazi.org/taxpub"><tp:treatment-meta><kwd-group><label>Taxon classification</label><kwd>
                <named-content content-type="kingdom">Animalia</named-content>
              </kwd><kwd>
                <named-content content-type="order">Monstrilloida</named-content>
              </kwd><kwd>
                <named-content content-type="family">Monstrillidae</named-content>
              </kwd></kwd-group><mixed-citation publication-type="journal"><person-group><name><surname>Suárez-Morales</surname><given-names>Eduardo</given-names></name></person-group><article-title>﻿Monstrilloid copepods (<tp:taxon-name><tp:taxon-name-part taxon-name-part-type="subphylum">Crustacea</tp:taxon-name-part></tp:taxon-name>, <tp:taxon-name><tp:taxon-name-part taxon-name-part-type="subclass">Copepoda</tp:taxon-name-part></tp:taxon-name>) in the U.S. National Museum of Natural History, Smithsonian Institution: updated redescriptions of Mexican species of <italic><tp:taxon-name><tp:taxon-name-part taxon-name-part-type="genus" reg="Monstrilla">Monstrilla</tp:taxon-name-part></tp:taxon-name></italic> Dana</article-title><source>Zookeys</source><day>10</day><month>09</month><year>2025</year><volume>1251</volume><fpage>209</fpage><lpage>250</lpage><pub-id pub-id-type="doi">10.3897/zookeys.1251.157981</pub-id></mixed-citation></tp:treatment-meta><tp:nomenclature><label>﻿</label><tp:taxon-name><object-id xmlns:xlink="http://www.w3.org/1999/xlink" content-type="arpha" xlink:type="simple">09B7B0D7-9AE9-50FA-8789-A1FD4F303EC8</object-id>
              <tp:taxon-name-part taxon-name-part-type="genus" reg="Monstrilla">Monstrilla</tp:taxon-name-part>
              <tp:taxon-name-part taxon-name-part-type="species" reg="rebis">rebis</tp:taxon-name-part>
            </tp:taxon-name><tp:taxon-authority>Suárez-Morales, 1993a</tp:taxon-authority><xref ref-type="fig" rid="F6">Figs 6</xref><xref ref-type="fig" rid="F7">, 7</xref></tp:nomenclature><tp:treatment-sec sec-type="type material" id="SECID0EKZAE"><title>Type material.</title><p><bold><italic>Holotype</italic></bold> • adult female, undissected, deposited in the collection of <tp:taxon-name><tp:taxon-name-part taxon-name-part-type="subphylum">Crustacea</tp:taxon-name-part></tp:taxon-name>, U.S, National Museum of Natural History, Smithsonian Institution. <named-content xmlns:xlink="http://www.w3.org/1999/xlink" content-type="dwc:institutional_code" xlink:title="U.S. National Museum of Natural History, Smithsonian Institution" xlink:href="http://grbio.org/institution/smithsonian-institution-national-museum-natural-history-0" xlink:type="simple">USNM</named-content> 251655. Adult female paratype ECO-CHZ-00067.</p></tp:treatment-sec><tp:treatment-sec sec-type="type locality" id="SECID0E6ZAE"><title>Type locality.</title><p>Bahía de la Ascensión, Caribbean coast of Mexico) (<named-content xmlns:xlink="http://www.w3.org/1999/xlink" content-type="dwc:verbatimCoordinates" xlink:type="simple"><named-content content-type="geo-json" specific-use="{&#34;type&#34;:&#34;Point&#34;,&#34;coordinates&#34;:[-87.500000,19.751500]}" id="NCID0EI1AE" xlink:type="simple">19°45.09'N, 87°30.00'W</named-content></named-content>). Date of collection 4 September 1991.</p></tp:treatment-sec><tp:treatment-sec sec-type="description" id="SECID0EN1AE"><title>Description of adult female holotype.</title><p>Body length of holotype 2.98 mm, paratype body length 2.82 mm. Cephalothorax cylindrical with weakly expanded lateral margins, relatively short, representing almost 55% of total body length. Oral cone well developed, prominent, papilla-like (Fig. <xref ref-type="fig" rid="F6">6B</xref>, oc), located 22% of way back along ventral surface of cephalothorax. Cephalic region anteriorly expanded in dorsal view, ‘forehead’ rounded, smooth, weakly produced (Fig. <xref ref-type="fig" rid="F6">6A</xref>); ventral preoral surface with integumental ornamentation including two pairs of nipple-like processes with adjacent integumental wrinkles in both the holotype and paratype (Fig. <xref ref-type="fig" rid="F6">6B</xref>, nlp). Eyes comprising two relatively large lateral cups (Fig. <xref ref-type="fig" rid="F6">6A</xref>, lec) and ventral medial cup (Fig. <xref ref-type="fig" rid="F6">6A</xref>, mec), latter smaller than lateral cups; lateral eye cups weakly pigmented, with a diameter ~1.2× as that of smaller unpigmented medial eye cup (Fig. <xref ref-type="fig" rid="F6">6A</xref>).</p><fig id="F6" position="float" orientation="portrait"><object-id xmlns:xlink="http://www.w3.org/1999/xlink" content-type="doi" xlink:type="simple">10.3897/zookeys.1251.157981.figure6</object-id><object-id xmlns:xlink="http://www.w3.org/1999/xlink" content-type="arpha" xlink:type="simple">FAB7847D-0E47-5E87-8CCA-829302084DFC</object-id><label>Figure 6.</label><caption><p><italic><tp:taxon-name><tp:taxon-name-part taxon-name-part-type="genus" reg="Monstrilla">Monstrilla</tp:taxon-name-part> <tp:taxon-name-part taxon-name-part-type="species" reg="rebis">rebis</tp:taxon-name-part></tp:taxon-name></italic> (Suárez-Morales, 1993a) female holotype from the Mexican Caribbean. A. Anterior part of cephalic region, ventral; B. Same, lateral; C. urosome, lateral; D. Urosome, lateral; E. Urosome, dorsal; F. Ovigerous spines, distal points. Abbreviations: enp = endopodal lobe; exp = exopodal lobe; lec = lateral eye cup; mec = medial eye cup; nlp = nipple-like process; oc = oral cone; os = ovigerous spine; P5 = fifth leg.</p></caption><graphic xmlns:xlink="http://www.w3.org/1999/xlink" xlink:href="zookeys-1251-209_article-157981__-g006.jpg" position="float" orientation="portrait" xlink:type="simple" id="oo_1412958.jpg"><uri content-type="original_file" xlink:type="simple">https://binary.pensoft.net/fig/1412958</uri></graphic></fig><p><bold><italic>Urosome consisting of four somites</italic></bold>: fifth pedigerous somite (carrying fifth legs), genital double-somite with pair of ovigerous spines reaching well beyond distal end of caudal rami (<xref ref-type="bibr" rid="B11">Suárez-Morales 1993a</xref>: fig. 1a), free preanal somite, and anal somite carrying pair of caudal rami; length ratio of urosomites (from proximal to distal) 17.5: 23.5: 33.25: 12.5: 13.25 (Fig. <xref ref-type="fig" rid="F6">6C, D</xref>). Genital double-somite longest of urosome, with weakly expanded lateral margins (Fig. <xref ref-type="fig" rid="F6">6D, E</xref>); pair of slender ovigerous spines on ventral surface; spines equally long, both ending in thin, straight parallel points (Fig. <xref ref-type="fig" rid="F6">6F</xref>). Caudal rami subrectangular (Fig. <xref ref-type="fig" rid="F6">6D</xref>), ~1.4× as long as broad, each armed with five caudal setae (I–V), seta V being shortest (Fig. <xref ref-type="fig" rid="F6">6D</xref>).</p><p><bold><italic>Antennules</italic></bold> 0.64 mm in length, representing ~23% of total body length and almost 44% of cephalothorax length (<xref ref-type="bibr" rid="B11">Suárez-Morales 1993a</xref>: fig. 1a); as usual in female monstrilloids, antennules distinctly 4-segmented, relatively slender, anteriorly directed, weakly divergent; intersegmental divisions segments 1–3 complete (Fig. <xref ref-type="fig" rid="F7">7E</xref>); length ratio of antennular segments (proximal to distal) 10.71: 25.71: 14.28: 49.3 (Fig. <xref ref-type="fig" rid="F7">7E</xref>). Following <xref ref-type="bibr" rid="B4">Grygier and Ohtsuka’s (1995)</xref> setal nomenclature for female antennules, first segment with reduced, slender setal element 1, second segment bearing setiform element IId, and stout, slender spiniform elements 2v<sub>1-3</sub> and 2d<sub>1,2</sub>; third segment with slender, stout spiniform element 3 and adjacent setiform elements IIId and IIIv, fourth segment longest of antennule, proximal 1/2 armed with short spiniform elements 4v<sub>1</sub>, setiform elements IVv and IVd, and short aesthetasc 4 aes. Distal 1/2 of fourth segment with long, biserially setulated setiform elements IVd and IVv, Vm, and Vv plus short spiniform element 5; outer distal margin carrying several unbranched, slender setae of the “b-group” (b<sub>1-6</sub>); apical elements 6<sub>1,2</sub> spiniform, acute, with reduced adjacent aesthetasc 6aes (Fig. <xref ref-type="fig" rid="F7">7E</xref>).</p><fig id="F7" position="float" orientation="portrait"><object-id xmlns:xlink="http://www.w3.org/1999/xlink" content-type="doi" xlink:type="simple">10.3897/zookeys.1251.157981.figure7</object-id><object-id xmlns:xlink="http://www.w3.org/1999/xlink" content-type="arpha" xlink:type="simple">C9C819EF-8385-52C0-95D3-3ED0D9C8CC60</object-id><label>Figure 7.</label><caption><p><italic><tp:taxon-name><tp:taxon-name-part taxon-name-part-type="genus" reg="Monstrilla">Monstrilla</tp:taxon-name-part> <tp:taxon-name-part taxon-name-part-type="species" reg="rebis">rebis</tp:taxon-name-part></tp:taxon-name></italic> (Suárez-Morales, 1993a) female holotype from the Mexican Caribbean. A. First swimming leg, anterior; B. Second swimming leg, anterior; C. Third swimming leg, anterior; D. Fourth swimming leg, anterior; E. Right antennule, dorsal with setal armature sensu <xref ref-type="bibr" rid="B4">Grygier and Ohtsuka (1995)</xref>. Abbreviations: bp = basipod; bs = basipodal seta; cx = coxa; enp = endopod; exp = exopod.</p></caption><graphic xmlns:xlink="http://www.w3.org/1999/xlink" xlink:href="zookeys-1251-209_article-157981__-g007.jpg" position="float" orientation="portrait" xlink:type="simple" id="oo_1412959.jpg"><uri content-type="original_file" xlink:type="simple">https://binary.pensoft.net/fig/1412959</uri></graphic></fig><p>First pedigerous somite and succeeding three free thoracic somites each bearing well-developed pair of biramous swimming legs (<xref ref-type="bibr" rid="B11">Suárez-Morales 1993a</xref>: fig. 2b, c, d), all with exopodite longer than endopodite. Swimming legs 1–4 slender, with setal armature pattern as shown in Fig. <xref ref-type="fig" rid="F7">7A–D</xref>. Armature formula of swimming legs 1–4 as:</p><p><bold><italic>Legs Basis Endopod Exopod</italic></bold> :</p><p>Leg 1 1-0 0-1; 0-1; 1-2-2 I-1; 0-1; I, 2, 2</p><p>Legs 2–4 1-0 0-1; 0-1; 1-2-2 I-1; 0-1; I, 2, 3</p><p><bold><italic>Fifth legs</italic></bold> (Fig. <xref ref-type="fig" rid="F6">6E, P5</xref>) biramous, represented by long, subrectangular exopodal segment armed with two equally long terminal setae; inner (endopodal) lobe reduced, comprising small inner protuberance armed with two apical setae. Fifth leg setae long, reaching beyond distal margin of anal somite (Fig. <xref ref-type="fig" rid="F6">6E</xref>).</p><p><bold>Male.</bold> Unknown.</p></tp:treatment-sec><tp:treatment-sec sec-type="remarks" id="SECID0EPAAG"><title>Remarks.</title><p>In the original description, the position of the oral cone (at the anterior ¼ of the cephalothorax) was proposed as the main distinctive character of this species (<xref ref-type="bibr" rid="B11">Suárez-Morales 1993a</xref>); this remark was based on <xref ref-type="bibr" rid="B8">Isaac’s (1975)</xref> definition of <italic><tp:taxon-name><tp:taxon-name-part taxon-name-part-type="genus" reg="Monstrilla">Monstrilla</tp:taxon-name-part></tp:taxon-name></italic>, which, in reference to this particular character, is misleading; however, at that time it was one of the most used sources on monstrilloid morphology. In <italic><tp:taxon-name><tp:taxon-name-part taxon-name-part-type="genus" reg="Monstrilla">M.</tp:taxon-name-part> <tp:taxon-name-part taxon-name-part-type="species" reg="rebis">rebis</tp:taxon-name-part></tp:taxon-name></italic>, the oral cone was originally described as located at 15% of the body on the cephalothorax ventral surface, but in fact it is positioned at 22–25% in both the holotype and the paratype. The antennule length &lt; ½ cephalothorax length (44%) was considered as the second most relevant character to separate <italic><tp:taxon-name><tp:taxon-name-part taxon-name-part-type="genus" reg="Monstrilla">M.</tp:taxon-name-part> <tp:taxon-name-part taxon-name-part-type="species" reg="rebis">rebis</tp:taxon-name-part></tp:taxon-name></italic> from its known congeneric species; it was compared with monstrilloid species having clearly longer antennules, like <italic><tp:taxon-name><tp:taxon-name-part taxon-name-part-type="genus" reg="Monstrilla">M.</tp:taxon-name-part> <tp:taxon-name-part taxon-name-part-type="species" reg="conjunctiva">conjunctiva</tp:taxon-name-part></tp:taxon-name></italic> Giesbrecht, 1902 and <italic><tp:taxon-name><tp:taxon-name-part taxon-name-part-type="genus" reg="Caromiobenella">C.</tp:taxon-name-part> <tp:taxon-name-part taxon-name-part-type="species" reg="helgolandica">helgolandica</tp:taxon-name-part></tp:taxon-name></italic><xref ref-type="bibr" rid="B9">Jeon et al. 2018</xref>. The third distinctive character mentioned was the structure and armature of the fifth legs, showing a unique pattern of two exopodal, two endopodal setae. It was compared with other species of <italic><tp:taxon-name><tp:taxon-name-part taxon-name-part-type="genus" reg="Monstrilla">Monstrilla</tp:taxon-name-part></tp:taxon-name></italic> with a total of four setae on the fifth leg arranged in a different combination (i.e., 3 exopodal, 1 endopodal), such as <italic><tp:taxon-name><tp:taxon-name-part taxon-name-part-type="genus" reg="Monstrilla">M.</tp:taxon-name-part> <tp:taxon-name-part taxon-name-part-type="species" reg="wandelii">wandelii</tp:taxon-name-part></tp:taxon-name></italic> Stephensen, 1913, <italic><tp:taxon-name><tp:taxon-name-part taxon-name-part-type="genus" reg="Caromiobenella">C.</tp:taxon-name-part> <tp:taxon-name-part taxon-name-part-type="species" reg="helgolandica">helgolandica</tp:taxon-name-part></tp:taxon-name></italic> (Claus, 1863), and <italic><tp:taxon-name><tp:taxon-name-part taxon-name-part-type="genus" reg="Monstrilla">M.</tp:taxon-name-part> <tp:taxon-name-part taxon-name-part-type="species" reg="conjunctiva">conjunctiva</tp:taxon-name-part></tp:taxon-name></italic> Giesbrecht, 1902. Other species of <italic><tp:taxon-name><tp:taxon-name-part taxon-name-part-type="genus" reg="Monstrilla">Monstrilla</tp:taxon-name-part></tp:taxon-name></italic> with four setae (3, 1) on the female fifth leg include <italic><tp:taxon-name><tp:taxon-name-part taxon-name-part-type="genus" reg="Monstrilla">M.</tp:taxon-name-part> <tp:taxon-name-part taxon-name-part-type="species" reg="longiremis">longiremis</tp:taxon-name-part></tp:taxon-name></italic> Giesbrecht, 1893, <italic><tp:taxon-name><tp:taxon-name-part taxon-name-part-type="genus" reg="Monstrilla">M.</tp:taxon-name-part> <tp:taxon-name-part taxon-name-part-type="species" reg="longicornis">longicornis</tp:taxon-name-part></tp:taxon-name></italic> Thompson, 1890, and related species.</p><p>Most importantly, there is only another species of <italic><tp:taxon-name><tp:taxon-name-part taxon-name-part-type="genus" reg="Monstrilla">Monstrilla</tp:taxon-name-part></tp:taxon-name></italic> sharing the same fifth leg setation pattern with <italic><tp:taxon-name><tp:taxon-name-part taxon-name-part-type="genus" reg="Monstrilla">M.</tp:taxon-name-part> <tp:taxon-name-part taxon-name-part-type="species" reg="rebis">rebis</tp:taxon-name-part></tp:taxon-name></italic> (two endopodal, two exopodal setae), the Philippine <italic><tp:taxon-name><tp:taxon-name-part taxon-name-part-type="genus" reg="Monstrilla">M.</tp:taxon-name-part> <tp:taxon-name-part taxon-name-part-type="species" reg="grygieri">grygieri</tp:taxon-name-part></tp:taxon-name></italic> Suárez-Morales, 2000, from which it can be distinguished by several characters, including the length and segmentation of the antennules: in <italic><tp:taxon-name><tp:taxon-name-part taxon-name-part-type="genus" reg="Monstrilla">M.</tp:taxon-name-part> <tp:taxon-name-part taxon-name-part-type="species" reg="grygieri">grygieri</tp:taxon-name-part></tp:taxon-name></italic> the antennules are clearly longer (73% of cephalothorax length) than in <italic><tp:taxon-name><tp:taxon-name-part taxon-name-part-type="genus" reg="Monstrilla">M.</tp:taxon-name-part> <tp:taxon-name-part taxon-name-part-type="species" reg="rebis">rebis</tp:taxon-name-part></tp:taxon-name></italic> (40%) and its segments 2–4 are partly fused (<xref ref-type="bibr" rid="B14">Suárez-Morales 2000</xref>: fig. 2A, B) vs completely divided antennular segments 1–4 in <italic><tp:taxon-name><tp:taxon-name-part taxon-name-part-type="genus" reg="Monstrilla">M.</tp:taxon-name-part> <tp:taxon-name-part taxon-name-part-type="species" reg="rebis">rebis</tp:taxon-name-part></tp:taxon-name></italic>; the position of the oral cone clearly diverges in these two species, this structure is located approximately halfway along the cephalothorax ventral surface in <italic><tp:taxon-name><tp:taxon-name-part taxon-name-part-type="genus" reg="Monstrilla">M.</tp:taxon-name-part> <tp:taxon-name-part taxon-name-part-type="species" reg="grygieri">grygieri</tp:taxon-name-part></tp:taxon-name></italic> (<xref ref-type="bibr" rid="B14">Suárez-Morales 2000</xref>: fig. 1A) vs the anterior ¼ of the cephalothorax in <italic><tp:taxon-name><tp:taxon-name-part taxon-name-part-type="genus" reg="Monstrilla">M.</tp:taxon-name-part> <tp:taxon-name-part taxon-name-part-type="species" reg="rebis">rebis</tp:taxon-name-part></tp:taxon-name></italic>; and the number of caudal setae, six in <italic><tp:taxon-name><tp:taxon-name-part taxon-name-part-type="genus" reg="Monstrilla">M.</tp:taxon-name-part> <tp:taxon-name-part taxon-name-part-type="species" reg="grygieri">grygieri</tp:taxon-name-part></tp:taxon-name></italic> (<xref ref-type="bibr" rid="B14">Suárez-Morales 2000</xref>: fig. 2D), vs five in <italic><tp:taxon-name><tp:taxon-name-part taxon-name-part-type="genus" reg="Monstrilla">M.</tp:taxon-name-part> <tp:taxon-name-part taxon-name-part-type="species" reg="rebis">rebis</tp:taxon-name-part></tp:taxon-name></italic>.</p></tp:treatment-sec><ref-list><ref id="B4"><mixed-citation xmlns:xlink="http://www.w3.org/1999/xlink" xlink:type="simple"><person-group><name name-style="western"><surname>Grygier</surname><given-names>MJ</given-names></name><name name-style="western"><surname>Ohtsuka</surname><given-names>S</given-names></name></person-group> (<year>1995</year>) <article-title>Sem observation of the nauplius of <italic><tp:taxon-name><tp:taxon-name-part taxon-name-part-type="genus">Monstrilla</tp:taxon-name-part> <tp:taxon-name-part taxon-name-part-type="species">hamatapex</tp:taxon-name-part></tp:taxon-name></italic>, new species, from Japan and an example of upgraded descriptive standards for monstrilloid copepods.</article-title><source>Journal of Crustacean Biology</source><volume>15</volume>(<issue>4</issue>): <fpage>703</fpage>–<lpage>719</lpage>. <ext-link xlink:href="10.2307/20021092" ext-link-type="doi" xlink:type="simple">https://doi.org/10.2307/20021092</ext-link></mixed-citation></ref><ref id="B11"><mixed-citation xmlns:xlink="http://www.w3.org/1999/xlink" xlink:type="simple"><person-group><name name-style="western"><surname>Suárez-Morales</surname><given-names>E</given-names></name></person-group> (<year>1993a</year>) <article-title>Two new monstrilloids (<tp:taxon-name><tp:taxon-name-part taxon-name-part-type="subclass">Copepoda</tp:taxon-name-part></tp:taxon-name>: <tp:taxon-name><tp:taxon-name-part taxon-name-part-type="order">Monstrilloida</tp:taxon-name-part></tp:taxon-name>) from the eastern coast of the Yucatan Peninsula.</article-title><source>Journal of Crustacean Biology</source><volume>13</volume>(<issue>2</issue>): <fpage>349</fpage>–<lpage>356</lpage>. <ext-link xlink:href="10.2307/1548980" ext-link-type="doi" xlink:type="simple">https://doi.org/10.2307/1548980</ext-link></mixed-citation></ref><ref id="B8"><mixed-citation xmlns:xlink="http://www.w3.org/1999/xlink" xlink:type="simple"><person-group><name name-style="western"><surname>Isaac</surname><given-names>MJ</given-names></name></person-group> (<year>1975</year>) <tp:taxon-name><tp:taxon-name-part taxon-name-part-type="subclass">Copepoda</tp:taxon-name-part></tp:taxon-name>, sub-order: <tp:taxon-name><tp:taxon-name-part taxon-name-part-type="order">Monstrilloida</tp:taxon-name-part></tp:taxon-name>. Conseil International pour l’Exploration de la Mer. Fiches d’Identification du Zooplancton 144/145: 1–10.</mixed-citation></ref><ref id="B9"><mixed-citation xmlns:xlink="http://www.w3.org/1999/xlink" xlink:type="simple"><person-group><name name-style="western"><surname>Jeon</surname><given-names>D</given-names></name><name name-style="western"><surname>Lee</surname><given-names>W</given-names></name><name name-style="western"><surname>Soh</surname><given-names>HY</given-names></name></person-group> (<year>2018</year>) <article-title>A new genus and two new species of monstrilloid copepods (<tp:taxon-name><tp:taxon-name-part taxon-name-part-type="subclass">Copepoda</tp:taxon-name-part></tp:taxon-name>: <tp:taxon-name><tp:taxon-name-part taxon-name-part-type="order">Monstrilloida</tp:taxon-name-part></tp:taxon-name>): integrating morphological, molecular phylogenetic, and ecological evidence.</article-title><source>Journal of Crustacean Biology</source><volume>38</volume>(<issue>1</issue>): <fpage>45</fpage>–<lpage>65</lpage>. <ext-link xlink:href="10.1093/jcbiol/rux095" ext-link-type="doi" xlink:type="simple">https://doi.org/10.1093/jcbiol/rux095</ext-link></mixed-citation></ref><ref id="B14"><mixed-citation xmlns:xlink="http://www.w3.org/1999/xlink" xlink:type="simple"><person-group><name name-style="western"><surname>Suárez-Morales</surname><given-names>E</given-names></name></person-group> (<year>2000</year>) <article-title>A new species and new geographic records of <italic><tp:taxon-name><tp:taxon-name-part taxon-name-part-type="genus">Monstrilla</tp:taxon-name-part></tp:taxon-name></italic> (<tp:taxon-name><tp:taxon-name-part taxon-name-part-type="subclass">Copepoda</tp:taxon-name-part></tp:taxon-name>: <tp:taxon-name><tp:taxon-name-part taxon-name-part-type="order">Monstrilloida</tp:taxon-name-part></tp:taxon-name>) from the Philippines.</article-title><source>Journal of Crustacean Biology</source><volume>20</volume>(<issue>4</issue>): <fpage>680</fpage>–<lpage>686</lpage>. <ext-link xlink:href="10.1163/20021975-99990092" ext-link-type="doi" xlink:type="simple">https://doi.org/10.1163/20021975-99990092</ext-link></mixed-citation></ref></ref-list></tp:taxon-treatment>
