# Supplementary material for: ﻿Monstrilloid copepods (Crustacea, Copepoda) in the U.S. National Museum of Natural History, Smithsonian Institution: updated redescriptions of Mexican species of Monstrilla Dana
Source: Zookeys. 2025 Sep 10;1251:209–50. doi: 10.3897/zookeys.1251.157981 (PMC12444361; doi:10.3897/zookeys.1251.157981)
Supplement: XML Treatment for Monstrilla reidae [file zookeys.1251.157981-treatment4.xml]

<!DOCTYPE tp:taxon-treatment
  PUBLIC "-//TaxonX//DTD Taxonomic Treatment Publishing DTD v0 20100105//EN" "tax-treatment-NSO.dtd">
<tp:taxon-treatment xmlns:tp="http://www.plazi.org/taxpub"><tp:treatment-meta><kwd-group><label>Taxon classification</label><kwd>
                <named-content content-type="kingdom">Animalia</named-content>
              </kwd><kwd>
                <named-content content-type="order">Monstrilloida</named-content>
              </kwd><kwd>
                <named-content content-type="family">Monstrillidae</named-content>
              </kwd></kwd-group><mixed-citation publication-type="journal"><person-group><name><surname>Suárez-Morales</surname><given-names>Eduardo</given-names></name></person-group><article-title>﻿Monstrilloid copepods (<tp:taxon-name><tp:taxon-name-part taxon-name-part-type="subphylum">Crustacea</tp:taxon-name-part></tp:taxon-name>, <tp:taxon-name><tp:taxon-name-part taxon-name-part-type="subclass">Copepoda</tp:taxon-name-part></tp:taxon-name>) in the U.S. National Museum of Natural History, Smithsonian Institution: updated redescriptions of Mexican species of <italic><tp:taxon-name><tp:taxon-name-part taxon-name-part-type="genus" reg="Monstrilla">Monstrilla</tp:taxon-name-part></tp:taxon-name></italic> Dana</article-title><source>Zookeys</source><day>10</day><month>09</month><year>2025</year><volume>1251</volume><fpage>209</fpage><lpage>250</lpage><pub-id pub-id-type="doi">10.3897/zookeys.1251.157981</pub-id></mixed-citation></tp:treatment-meta><tp:nomenclature><label>﻿</label><tp:taxon-name><object-id xmlns:xlink="http://www.w3.org/1999/xlink" content-type="arpha" xlink:type="simple">F23DF23D-6094-593B-BD51-F9654F62AC81</object-id>
              <tp:taxon-name-part taxon-name-part-type="genus" reg="Monstrilla">Monstrilla</tp:taxon-name-part>
              <tp:taxon-name-part taxon-name-part-type="species" reg="reidae">reidae</tp:taxon-name-part>
            </tp:taxon-name><tp:taxon-authority>Suárez-Morales, 1993b</tp:taxon-authority><xref ref-type="fig" rid="F8">Figs 8</xref><xref ref-type="fig" rid="F9">, 9</xref><xref ref-type="fig" rid="F10">, 10</xref><xref ref-type="fig" rid="F11">, 11</xref></tp:nomenclature><tp:treatment-sec sec-type="type material" id="SECID0EGKAG"><title>Type material.</title><p><bold><italic>Holotype</italic></bold> • male, undissected, deposited in the U.S. National Museum of Natural History (<named-content xmlns:xlink="http://www.w3.org/1999/xlink" content-type="dwc:institutional_code" xlink:title="U.S. National Museum of Natural History, Smithsonian Institution" xlink:href="http://grbio.org/institution/smithsonian-institution-national-museum-natural-history-0" xlink:type="simple">USNM</named-content>-251698). Paratype adult male, undissected. Specimens preserved in 70% ethanol, vial <named-content xmlns:xlink="http://www.w3.org/1999/xlink" content-type="dwc:institutional_code" xlink:title="U.S. National Museum of Natural History, Smithsonian Institution" xlink:href="http://grbio.org/institution/smithsonian-institution-national-museum-natural-history-0" xlink:type="simple">USNM</named-content>-251699.</p></tp:treatment-sec><tp:treatment-sec sec-type="type locality" id="SECID0E2KAG"><title>Type locality.</title><p>Bahia de la Ascension, central part of the eastern coast of the Yucatan Peninsula (<named-content xmlns:xlink="http://www.w3.org/1999/xlink" content-type="dwc:verbatimCoordinates" xlink:type="simple"><named-content content-type="geo-json" specific-use="{&#34;type&#34;:&#34;Point&#34;,&#34;coordinates&#34;:[-87.500000,19.751500]}" id="NCID0EELAG" xlink:type="simple">19°45.09'N, 87°30.00'W</named-content></named-content>), Caribbean coast of Mexico.</p></tp:treatment-sec><tp:treatment-sec sec-type="description" id="SECID0EJLAG"><title>Description of adult male holotype.</title><p>Total body length of holotype 2.3 mm (Fig. <xref ref-type="fig" rid="F8">8</xref>), length of paratype 2.4 mm (Fig. <xref ref-type="fig" rid="F9">9</xref>). Cephalothorax robust, representing 48.3% of body (Fig. <xref ref-type="fig" rid="F8">8A, B</xref>). Oral cone moderately developed, located at 28% from anterior margin of cephalothorax ventral surface in both the holotype and paratype specimens (Figs <xref ref-type="fig" rid="F8">8A</xref>, <xref ref-type="fig" rid="F9">9A</xref>, <xref ref-type="fig" rid="F10">10E</xref>, oc). Eyes weakly pigmented, represented by two lateral eye cups and medial eye cup at anterior part of cephalothorax, medial and lateral cups ~the same diameter in both the holotype (Fig. <xref ref-type="fig" rid="F10">10E</xref>; mec, lec) and paratype (Fig. <xref ref-type="fig" rid="F9">9B</xref>). Cephalothorax integumental ornamentation including pair of medial preoral pores (Fig. <xref ref-type="fig" rid="F11">11A</xref>, pop), two pairs of nipple-like processes with adjacent field of wrinkles (Figs <xref ref-type="fig" rid="F10">10E</xref>, <xref ref-type="fig" rid="F11">11A</xref>, nlp).</p><fig id="F8" position="float" orientation="portrait"><object-id xmlns:xlink="http://www.w3.org/1999/xlink" content-type="doi" xlink:type="simple">10.3897/zookeys.1251.157981.figure8</object-id><object-id xmlns:xlink="http://www.w3.org/1999/xlink" content-type="arpha" xlink:type="simple">A5A753F8-8448-56B8-BC99-EFC41451A35D</object-id><label>Figure 8.</label><caption><p><italic><tp:taxon-name><tp:taxon-name-part taxon-name-part-type="genus" reg="Monstrilla">Monstrilla</tp:taxon-name-part> <tp:taxon-name-part taxon-name-part-type="species" reg="reidae">reidae</tp:taxon-name-part></tp:taxon-name></italic> Suárez-Morales, 1993 male holotype from the Mexican Caribbean. A. Habitus, lateral (arrowhead indicates fifth leg bud); B. Habitus, dorsal. Abbreviation: oc = oral cone.</p></caption><graphic xmlns:xlink="http://www.w3.org/1999/xlink" xlink:href="zookeys-1251-209_article-157981__-g008.jpg" position="float" orientation="portrait" xlink:type="simple" id="oo_1412960.jpg"><uri content-type="original_file" xlink:type="simple">https://binary.pensoft.net/fig/1412960</uri></graphic></fig><fig id="F9" position="float" orientation="portrait"><object-id xmlns:xlink="http://www.w3.org/1999/xlink" content-type="doi" xlink:type="simple">10.3897/zookeys.1251.157981.figure9</object-id><object-id xmlns:xlink="http://www.w3.org/1999/xlink" content-type="arpha" xlink:type="simple">7B4713A7-7B61-59B2-BC7E-43B4C5BF092F</object-id><label>Figure 9.</label><caption><p><italic><tp:taxon-name><tp:taxon-name-part taxon-name-part-type="genus" reg="Monstrilla">Monstrilla</tp:taxon-name-part> <tp:taxon-name-part taxon-name-part-type="species" reg="reidae">reidae</tp:taxon-name-part></tp:taxon-name></italic> Suárez-Morales, 1993 male paratype from the Mexican Caribbean. A. Habitus, lateral (arrowhead indicates fifth leg bud); B. Habitus, dorsal.</p></caption><graphic xmlns:xlink="http://www.w3.org/1999/xlink" xlink:href="zookeys-1251-209_article-157981__-g009.jpg" position="float" orientation="portrait" xlink:type="simple" id="oo_1412961.jpg"><uri content-type="original_file" xlink:type="simple">https://binary.pensoft.net/fig/1412961</uri></graphic></fig><fig id="F10" position="float" orientation="portrait"><object-id xmlns:xlink="http://www.w3.org/1999/xlink" content-type="doi" xlink:type="simple">10.3897/zookeys.1251.157981.figure10</object-id><object-id xmlns:xlink="http://www.w3.org/1999/xlink" content-type="arpha" xlink:type="simple">E240593D-6196-52E8-A39E-53F98F8FA42D</object-id><label>Figure 10.</label><caption><p><italic><tp:taxon-name><tp:taxon-name-part taxon-name-part-type="genus" reg="Monstrilla">Monstrilla</tp:taxon-name-part> <tp:taxon-name-part taxon-name-part-type="species" reg="reidae">reidae</tp:taxon-name-part></tp:taxon-name></italic> Suárez-Morales, 1993 male holotype from the Mexican Caribbean. A. Right antennule, dorsal with setal armature sensu <xref ref-type="bibr" rid="B4">Grygier and Ohtsuka 1995</xref>; B. Urosome, lateral (arrowhead indicates fifth leg bud); C. Urosome with caudal rami, dorsal; D. Fifth pedigerous somite, lateral (arrowhead indicates fifth leg bud); E. Anterior part of cephalic region, lateral. Abbreviations: caudal setae I–VI sensu <xref ref-type="bibr" rid="B6">Huys and Boxshall 1991</xref>; gc = genital complex; gl = genital lappet; lec = lateral eye cup; mec = medial eye cup; nlp = nipple-like process; oc = oral cone; spo = everted spermatophore.</p></caption><graphic xmlns:xlink="http://www.w3.org/1999/xlink" xlink:href="zookeys-1251-209_article-157981__-g010.jpg" position="float" orientation="portrait" xlink:type="simple" id="oo_1412962.jpg"><uri content-type="original_file" xlink:type="simple">https://binary.pensoft.net/fig/1412962</uri></graphic></fig><fig id="F11" position="float" orientation="portrait"><object-id xmlns:xlink="http://www.w3.org/1999/xlink" content-type="doi" xlink:type="simple">10.3897/zookeys.1251.157981.figure11</object-id><object-id xmlns:xlink="http://www.w3.org/1999/xlink" content-type="arpha" xlink:type="simple">446CE8D8-2336-5806-BD69-56E68C593D16</object-id><label>Figure 11.</label><caption><p><italic><tp:taxon-name><tp:taxon-name-part taxon-name-part-type="genus" reg="Monstrilla">Monstrilla</tp:taxon-name-part> <tp:taxon-name-part taxon-name-part-type="species" reg="reidae">reidae</tp:taxon-name-part></tp:taxon-name></italic> Suárez-Morales, 1993 male holotype from the Mexican Caribbean. A. Habitus, ventral; B. First swimming leg, anterior; C. Second swimming leg, anterior; D. Third swimming leg, anterior; E. Fourth swimming leg, anterior; F. Urosome with genitalia, ventral. Abbreviations: bs = basipodal seta; gl = genital lappets; of = opercular flaps; P5 = fifth leg buds; nlp = nipple-like processes; pop = preoral pores; oc = oral cone; sp = spermatophore.</p></caption><graphic xmlns:xlink="http://www.w3.org/1999/xlink" xlink:href="zookeys-1251-209_article-157981__-g011.jpg" position="float" orientation="portrait" xlink:type="simple" id="oo_1412963.jpg"><uri content-type="original_file" xlink:type="simple">https://binary.pensoft.net/fig/1412963</uri></graphic></fig><p>Urosome relatively slender (Fig. <xref ref-type="fig" rid="F10">10B</xref>), almost 21% of total body length; urosome comprising fifth pedigerous somite, genital somite, one free somite, preanal and anal somites, the latter holding pair of caudal rami; relative length of urosomites, from proximal to distal: 26.66: 22.22: 24.44: 15.55: 11.11. Fifth pedigerous somite with straight lateral margins, ventral surface moderately produced, carrying pair of reduced fifth leg buds (Figs <xref ref-type="fig" rid="F8">8A</xref>, <xref ref-type="fig" rid="F9">9A</xref>, <xref ref-type="fig" rid="F10">10D</xref>, arrowheads). Succeeding genital somite carrying genital apparatus. Free postgenital somite subquadrate, with smooth ventral and lateral surfaces. Preanal and anal somites subequally long, with smooth lateral and dorsal surfaces; anal somite carrying caudal rami. Genital complex arising ventrally on genital somite (Figs <xref ref-type="fig" rid="F8">8A</xref>, <xref ref-type="fig" rid="F9">9A</xref>, <xref ref-type="fig" rid="F10">10B</xref>, GC), apparatus comprising long cylindrical shaft with smooth lateral margins; shaft distally branching into pair of short, divergent rounded genital lappets (Figs <xref ref-type="fig" rid="F10">10B</xref>, <xref ref-type="fig" rid="F11">11F</xref>, GL); lappets medially conjoined by rounded concave process with medial genital opening with everted spermatophore (Figs <xref ref-type="fig" rid="F9">9A</xref>, <xref ref-type="fig" rid="F10">10B</xref>, <xref ref-type="fig" rid="F11">11F</xref>, SPO). Caudal rami subrectangular, 1.6× as long as wide (Fig. <xref ref-type="fig" rid="F10">10C</xref>); rami armed with six caudal setae subequal in length and width; seta VI relatively shorter (Figs <xref ref-type="fig" rid="F8">8B</xref>, <xref ref-type="fig" rid="F10">10C</xref>, <xref ref-type="fig" rid="F11">11A</xref>).</p><p>As usual in male <italic><tp:taxon-name><tp:taxon-name-part taxon-name-part-type="genus" reg="Monstrilla">Monstrilla</tp:taxon-name-part></tp:taxon-name></italic>, antennules 5-segmented, geniculate. Ratio of length of the antennule segments, from proximal to distal: 7.79: 15.58: 9.74: 24.67: 18.83. Fourth segment is the longest (Fig. <xref ref-type="fig" rid="F10">10A</xref>). Antennules ~35% of total body length and 75% of cephalothorax length. Following nomenclature by <xref ref-type="bibr" rid="B4">Grygier and Ohtsuka (1995)</xref> for antennular segments 1–4, first segment with short, spiniform element 1; second segment carrying slender spiniform elements 2d<sub>1,2</sub> and 2v<sub>1,3</sub> and relatively short, lightly setulated dorsal seta IId; third segment with long, stout, spiniform element 3 and lightly setulated setiform elements IIIv and IIId; fourth segment comprising proximal elements 4d<sub>1,2</sub> and 4v<sub>1-3</sub>, and lightly setulated setiform elements IVv and IVd; distal 1/2 of segment with straight lateral margins, armature absent. Following <xref ref-type="bibr" rid="B7">Huys et al. (2007)</xref> nomenclature for the setation of the male antennular fifth segment, outer margin with slender elements 3–7, the last two (6 and 7) dichotomously branched. Inner margin armed with slender, unbranched elements A, B, and C. Short spiniform elements 1 and 2 and aesthetasc E present in apical position (Fig. <xref ref-type="fig" rid="F10">10A</xref>).</p><p>Incorporated first pedigerous somite and succeeding three pedigerous somites each bearing a pair of well-developed swimming legs, subequal in length. Basis of four swimming legs armed with single basipodal seta inserted on outer margin (Fig. <xref ref-type="fig" rid="F11">11B–E</xref>, bs); seta on leg 3 lightly setulated, longer and thicker than in other legs (Fig. <xref ref-type="fig" rid="F11">11D</xref>). Endopods and exopods of swimming legs1–4 each with three segments. Armament formula of swimming legs as:</p><p><bold><italic>Legs Basis Endopod Exopod</italic></bold> :</p><p>Leg 1 1-0 0-1; 0-1; 1, 2, 2 I-1; 0-1; I, 2, 2</p><p>Legs 2–4 1-0 0-1; 0-1; 1, 2, 2 I-1; 0-1; I, 2, 3</p><p><bold><italic>Fifth legs</italic></bold> reduced, represented by pair of buds arising ventrally from fifth pedigerous somite. Urosome consisting of fifth pedigerous, genital double and two free abdominal somites, length ratio of anterior to posterior segments being 30.9:24.6: 16.5: 18.2:9.8.</p><p><bold>Female.</bold> Unknown.</p></tp:treatment-sec><tp:treatment-sec sec-type="remarks" id="SECID0EKUAG"><title>Remarks.</title><p>In the original description (<xref ref-type="bibr" rid="B12">Suárez-Morales 1993b</xref>: 718) of this species the armature formula of the swimming legs 1–4 was incorrect, failing to show that the exopodal rami setation pattern differs between the first leg (with one seta less on the third segment, 5 in total) and that of the other swimming legs (with 6 setae on the third segment). This redescription has allowed me to correct this mistake. In addition, the reduced fifth legs buds arising from the ventral surface of the fifth pedigerous somite was unnoticed by <xref ref-type="bibr" rid="B12">Suárez-Morales (1993b)</xref> and not included in the original description. The presence of a reduced fifth leg is frequent in male <italic><tp:taxon-name><tp:taxon-name-part taxon-name-part-type="genus" reg="Monstrilla">Monstrilla</tp:taxon-name-part></tp:taxon-name></italic>. Its development is variable, and the Caribbean <italic><tp:taxon-name><tp:taxon-name-part taxon-name-part-type="genus" reg="Monstrilla">M.</tp:taxon-name-part> <tp:taxon-name-part taxon-name-part-type="species" reg="mahahualensis">mahahualensis</tp:taxon-name-part></tp:taxon-name></italic> and related species likely have the strongest fifth leg development within the genus <italic><tp:taxon-name><tp:taxon-name-part taxon-name-part-type="genus" reg="Monstrilla">Monstrilla</tp:taxon-name-part></tp:taxon-name></italic>. Contrastingly, fifth legs are absent in the closely related genus <italic><tp:taxon-name><tp:taxon-name-part taxon-name-part-type="genus" reg="Caromiobenella">Caromiobenella</tp:taxon-name-part></tp:taxon-name></italic> (<xref ref-type="bibr" rid="B9">Jeon et al. 2018</xref>), with the exception of <italic><tp:taxon-name><tp:taxon-name-part taxon-name-part-type="genus" reg="Caromiobenella">C.</tp:taxon-name-part> <tp:taxon-name-part taxon-name-part-type="species" reg="brasiliensis">brasiliensis</tp:taxon-name-part></tp:taxon-name></italic> (<xref ref-type="bibr" rid="B1">Cruz Lopes da Rosa et al. 2021</xref>).</p></tp:treatment-sec><ref-list><ref id="B4"><mixed-citation xmlns:xlink="http://www.w3.org/1999/xlink" xlink:type="simple"><person-group><name name-style="western"><surname>Grygier</surname><given-names>MJ</given-names></name><name name-style="western"><surname>Ohtsuka</surname><given-names>S</given-names></name></person-group> (<year>1995</year>) <article-title>Sem observation of the nauplius of <italic><tp:taxon-name><tp:taxon-name-part taxon-name-part-type="genus">Monstrilla</tp:taxon-name-part> <tp:taxon-name-part taxon-name-part-type="species">hamatapex</tp:taxon-name-part></tp:taxon-name></italic>, new species, from Japan and an example of upgraded descriptive standards for monstrilloid copepods.</article-title><source>Journal of Crustacean Biology</source><volume>15</volume>(<issue>4</issue>): <fpage>703</fpage>–<lpage>719</lpage>. <ext-link xlink:href="10.2307/20021092" ext-link-type="doi" xlink:type="simple">https://doi.org/10.2307/20021092</ext-link></mixed-citation></ref><ref id="B6"><mixed-citation xmlns:xlink="http://www.w3.org/1999/xlink" xlink:type="simple"><person-group><name name-style="western"><surname>Huys</surname><given-names>R</given-names></name><name name-style="western"><surname>Boxshall</surname><given-names>GA</given-names></name></person-group> (<year>1991</year>) Copepod Evolution. The Ray Society (Vol. 159). London, 468 pp.</mixed-citation></ref><ref id="B7"><mixed-citation xmlns:xlink="http://www.w3.org/1999/xlink" xlink:type="simple"><person-group><name name-style="western"><surname>Huys</surname><given-names>R</given-names></name><name name-style="western"><surname>Llewellyn-Hughes</surname><given-names>J</given-names></name><name name-style="western"><surname>Conroy-Dalton</surname><given-names>S</given-names></name><name name-style="western"><surname>Olson</surname><given-names>PD</given-names></name><name name-style="western"><surname>Spinks</surname><given-names>JN</given-names></name><name name-style="western"><surname>Johnston</surname><given-names>DA</given-names></name></person-group> (<year>2007</year>) <article-title>Extraordinary host switching in siphonostomatoid copepods and the demise of the <tp:taxon-name><tp:taxon-name-part taxon-name-part-type="order">Monstrilloida</tp:taxon-name-part></tp:taxon-name>: Integrating molecular data, ontogeny and antennulary morphology.</article-title><source>Molecular Phylogenetics and Evolution</source><volume>43</volume>(<issue>2</issue>): <fpage>368</fpage>–<lpage>378</lpage>. <ext-link xlink:href="10.1016/j.ympev.2007.02.004" ext-link-type="doi" xlink:type="simple">https://doi.org/10.1016/j.ympev.2007.02.004</ext-link></mixed-citation></ref><ref id="B12"><mixed-citation xmlns:xlink="http://www.w3.org/1999/xlink" xlink:type="simple"><person-group><name name-style="western"><surname>Suárez-Morales</surname><given-names>E</given-names></name></person-group> (<year>1993b</year>) <article-title><italic><tp:taxon-name><tp:taxon-name-part taxon-name-part-type="genus">Monstrilla</tp:taxon-name-part> <tp:taxon-name-part taxon-name-part-type="species">reidae</tp:taxon-name-part></tp:taxon-name></italic>, a new species of monstrilloid copepod from the Caribbean Sea off Mexico.</article-title><source>Bulletin of Marine Science</source><volume>52</volume>(<issue>2</issue>): <fpage>717</fpage>–<lpage>720</lpage>.</mixed-citation></ref><ref id="B9"><mixed-citation xmlns:xlink="http://www.w3.org/1999/xlink" xlink:type="simple"><person-group><name name-style="western"><surname>Jeon</surname><given-names>D</given-names></name><name name-style="western"><surname>Lee</surname><given-names>W</given-names></name><name name-style="western"><surname>Soh</surname><given-names>HY</given-names></name></person-group> (<year>2018</year>) <article-title>A new genus and two new species of monstrilloid copepods (<tp:taxon-name><tp:taxon-name-part taxon-name-part-type="subclass">Copepoda</tp:taxon-name-part></tp:taxon-name>: <tp:taxon-name><tp:taxon-name-part taxon-name-part-type="order">Monstrilloida</tp:taxon-name-part></tp:taxon-name>): integrating morphological, molecular phylogenetic, and ecological evidence.</article-title><source>Journal of Crustacean Biology</source><volume>38</volume>(<issue>1</issue>): <fpage>45</fpage>–<lpage>65</lpage>. <ext-link xlink:href="10.1093/jcbiol/rux095" ext-link-type="doi" xlink:type="simple">https://doi.org/10.1093/jcbiol/rux095</ext-link></mixed-citation></ref><ref id="B1"><mixed-citation xmlns:xlink="http://www.w3.org/1999/xlink" xlink:type="simple"><person-group><name name-style="western"><surname>Cruz Lopes da Rosa</surname><given-names>J</given-names></name><name name-style="western"><surname>Dias</surname><given-names>CO</given-names></name><name name-style="western"><surname>Suárez-Morales</surname><given-names>E</given-names></name><name name-style="western"><surname>Weber</surname><given-names>LI</given-names></name><name name-style="western"><surname>Gomes Fischer</surname><given-names>L</given-names></name></person-group> (<year>2021</year>) Record of <italic><tp:taxon-name><tp:taxon-name-part taxon-name-part-type="genus">Caromiobenella</tp:taxon-name-part></tp:taxon-name></italic> (<tp:taxon-name><tp:taxon-name-part taxon-name-part-type="subclass">Copepoda</tp:taxon-name-part></tp:taxon-name>, <tp:taxon-name><tp:taxon-name-part taxon-name-part-type="order">Monstrilloida</tp:taxon-name-part></tp:taxon-name>) in Brazil and discovery of the male of <italic><tp:taxon-name><tp:taxon-name-part taxon-name-part-type="genus">C.</tp:taxon-name-part> <tp:taxon-name-part taxon-name-part-type="species">brasiliensis</tp:taxon-name-part></tp:taxon-name></italic>: Morphological and molecular evidence. Diversity 13(6): e241. <ext-link xlink:href="10.3390/d13060241" ext-link-type="doi" xlink:type="simple">https://doi.org/10.3390/d13060241</ext-link></mixed-citation></ref></ref-list></tp:taxon-treatment>
