# Supplementary material for: ﻿Monstrilloid copepods (Crustacea, Copepoda) in the U.S. National Museum of Natural History, Smithsonian Institution: updated redescriptions of Mexican species of Monstrilla Dana
Source: Zookeys. 2025 Sep 10;1251:209–50. doi: 10.3897/zookeys.1251.157981 (PMC12444361; doi:10.3897/zookeys.1251.157981)
Supplement: XML Treatment for Monstrilla elongata [file zookeys.1251.157981-treatment5.xml]

<!DOCTYPE tp:taxon-treatment
  PUBLIC "-//TaxonX//DTD Taxonomic Treatment Publishing DTD v0 20100105//EN" "tax-treatment-NSO.dtd">
<tp:taxon-treatment xmlns:tp="http://www.plazi.org/taxpub"><tp:treatment-meta><kwd-group><label>Taxon classification</label><kwd>
                <named-content content-type="kingdom">Animalia</named-content>
              </kwd><kwd>
                <named-content content-type="order">Monstrilloida</named-content>
              </kwd><kwd>
                <named-content content-type="family">Monstrillidae</named-content>
              </kwd></kwd-group><mixed-citation publication-type="journal"><person-group><name><surname>Suárez-Morales</surname><given-names>Eduardo</given-names></name></person-group><article-title>﻿Monstrilloid copepods (<tp:taxon-name><tp:taxon-name-part taxon-name-part-type="subphylum">Crustacea</tp:taxon-name-part></tp:taxon-name>, <tp:taxon-name><tp:taxon-name-part taxon-name-part-type="subclass">Copepoda</tp:taxon-name-part></tp:taxon-name>) in the U.S. National Museum of Natural History, Smithsonian Institution: updated redescriptions of Mexican species of <italic><tp:taxon-name><tp:taxon-name-part taxon-name-part-type="genus" reg="Monstrilla">Monstrilla</tp:taxon-name-part></tp:taxon-name></italic> Dana</article-title><source>Zookeys</source><day>10</day><month>09</month><year>2025</year><volume>1251</volume><fpage>209</fpage><lpage>250</lpage><pub-id pub-id-type="doi">10.3897/zookeys.1251.157981</pub-id></mixed-citation></tp:treatment-meta><tp:nomenclature><label>﻿</label><tp:taxon-name><object-id xmlns:xlink="http://www.w3.org/1999/xlink" content-type="arpha" xlink:type="simple">4286AAE3-DAF3-50BE-8184-A33BC127EF32</object-id>
              <tp:taxon-name-part taxon-name-part-type="genus" reg="Monstrilla">Monstrilla</tp:taxon-name-part>
              <tp:taxon-name-part taxon-name-part-type="species" reg="elongata">elongata</tp:taxon-name-part>
            </tp:taxon-name><tp:taxon-authority>Suárez-Morales, 1994</tp:taxon-authority><xref ref-type="fig" rid="F12">Figs 12</xref><xref ref-type="fig" rid="F13">, 13</xref><xref ref-type="fig" rid="F14">, 14</xref><xref ref-type="fig" rid="F15">, 15</xref></tp:nomenclature><tp:treatment-sec sec-type="type material" id="SECID0EAYAG"><title>Type material.</title><p><bold><italic>Holotype</italic></bold> • adult female, undissected, ethanol-preserved, vial deposited in the collection of <tp:taxon-name><tp:taxon-name-part taxon-name-part-type="subphylum">Crustacea</tp:taxon-name-part></tp:taxon-name>, U.S. National Museum of Natural History, Smithsonian Institution, <named-content xmlns:xlink="http://www.w3.org/1999/xlink" content-type="dwc:institutional_code" xlink:title="U.S. National Museum of Natural History, Smithsonian Institution" xlink:href="http://grbio.org/institution/smithsonian-institution-national-museum-natural-history-0" xlink:type="simple">USNM</named-content> 259488.</p></tp:treatment-sec><tp:treatment-sec sec-type="type locality" id="SECID0EVYAG"><title>Type locality.</title><p>Puerto Escondido coastal system, eastern coast of the Baja California Peninsula Puerto Morelos, northern part of the Mexican Caribbean coast (<named-content xmlns:xlink="http://www.w3.org/1999/xlink" content-type="dwc:verbatimCoordinates" xlink:type="simple"><named-content content-type="geo-json" specific-use="{&#34;type&#34;:&#34;Point&#34;,&#34;coordinates&#34;:[-86.902500,20.856667]}" id="NCID0E5YAG" xlink:type="simple">20°51.40'N, 86°54.15'W</named-content></named-content>). Date of collection 18 November 1993.</p></tp:treatment-sec><tp:treatment-sec sec-type="description" id="SECID0EDZAG"><title>Description of adult female holotype.</title><p>Body length of holotype 4.2 mm. Cephalothorax robust, cylindrical, representing 58% of total body length, with lateral expansions at distal end of cephalothorax (Fig. <xref ref-type="fig" rid="F12">12C</xref>; <xref ref-type="bibr" rid="B13">Suárez-Morales 1994</xref>: fig. 1A). Oral cone well developed, prominent, papilla-like (Figs <xref ref-type="fig" rid="F12">12B</xref>, <xref ref-type="fig" rid="F14">14D</xref>, oc), located 32–35% along ventral surface of cephalothorax from head. Cephalic region of holotype with flat, smooth ‘forehead’ (Fig. <xref ref-type="fig" rid="F12">12C</xref>); ventral preoral surface with integumental ornamentation consisting of two pairs of nipple-like processes with adjacent integumental wrinkles in both the holotype and paratype (Figs <xref ref-type="fig" rid="F12">12A, B</xref>, <xref ref-type="fig" rid="F14">14A</xref>, nlp), field of minute wart-like integumental processes on outer surface of cephalic area adjacent to insertion of antennules (Fig. <xref ref-type="fig" rid="F15">15A, B</xref>, small arrowheads), and medial preoral pore with adjacent field of integumental wrinkles (Fig. <xref ref-type="fig" rid="F15">15B</xref>, pop). Eyes comprising two lateral cups (Fig. <xref ref-type="fig" rid="F15">15A</xref>, lec) and ventral medial cup (Fig. <xref ref-type="fig" rid="F15">15A</xref>, lec, mec), lateral cups slightly smaller in diameter than medial cup; lateral eye cups weakly pigmented.</p><fig id="F12" position="float" orientation="portrait"><object-id xmlns:xlink="http://www.w3.org/1999/xlink" content-type="doi" xlink:type="simple">10.3897/zookeys.1251.157981.figure12</object-id><object-id xmlns:xlink="http://www.w3.org/1999/xlink" content-type="arpha" xlink:type="simple">C5472299-20B2-5D7C-A731-5CF38320D67F</object-id><label>Figure 12.</label><caption><p><italic><tp:taxon-name><tp:taxon-name-part taxon-name-part-type="genus" reg="Monstrilla">Monstrilla</tp:taxon-name-part> <tp:taxon-name-part taxon-name-part-type="species" reg="elongata">elongata</tp:taxon-name-part></tp:taxon-name></italic> Suárez-Morales, 1994 female holotype from the Mexican Caribbean. A. Habitus, ventral; B. Habitus, lateral; C. Habitus, dorsal. Abbreviation: nlp = detail of nipple-like processes.</p></caption><graphic xmlns:xlink="http://www.w3.org/1999/xlink" xlink:href="zookeys-1251-209_article-157981__-g012.jpg" position="float" orientation="portrait" xlink:type="simple" id="oo_1412964.jpg"><uri content-type="original_file" xlink:type="simple">https://binary.pensoft.net/fig/1412964</uri></graphic></fig><p><bold><italic>Urosome consisting of four somites</italic></bold>: fifth pedigerous somite (carrying fifth legs), genital double-somite with pair of ovigerous spines barely reaching distal margin of caudal rami in holotype (Fig. <xref ref-type="fig" rid="F12">12A</xref>; <xref ref-type="bibr" rid="B13">Suárez-Morales 1994</xref>: fig. 1F), slightly longer in paratype (Fig. <xref ref-type="fig" rid="F14">14 B, D</xref>), free preanal somite, and anal somite carrying pair of caudal rami; length ratio of urosomites (from proximal to distal) being: 34.91: 37.20: 16.27: 11.62 (Fig. <xref ref-type="fig" rid="F15">15D, E</xref>). Genital double-somite longest of urosome, with weakly expanded proximal 1/2 ornamented with transverse ridges on dorsal surface; distal 1/2 ornamented with scattered integumental wrinkles in lateral and dorsal surfaces (Figs <xref ref-type="fig" rid="F14">14B, F</xref>, <xref ref-type="fig" rid="F15">15D</xref>); pair of relatively short, corrugate ovigerous spines inserted on ventral surface (Figs <xref ref-type="fig" rid="F13">13F</xref>, <xref ref-type="fig" rid="F14">14B</xref>, os); spines equally long, both ending in acute, parallel points (Fig. <xref ref-type="fig" rid="F15">15D, E</xref>). Caudal rami relatively large, subrectangular (Fig. <xref ref-type="fig" rid="F15">15C</xref>), ~2.5× as long as broad, each ramus armed with five caudal setae (I–V), lateral seta II reduced, being shortest and thinnest (Fig. <xref ref-type="fig" rid="F15">15C, E</xref>).</p><p>
              Antennules remarkably long, slender, 0.64 mm in length, representing ~23% of total body length and almost 44% of cephalothorax length (Fig. <xref ref-type="fig" rid="F12">12A–C</xref>); antennules 4-segmented, but segments 2–4 partly fused; antennules weakly divergent in both holotype (Fig. <xref ref-type="fig" rid="F12">12A–C</xref>) and paratype (Fig. <xref ref-type="fig" rid="F14">14D, E</xref>) specimens. Intersegmental division between segments 1 and 2 complete (Fig. <xref ref-type="fig" rid="F13">13E</xref>); length ratio of antennular segments (proximal to distal) 10.71: 25.71: 14.28: 49.3 (Fig. <xref ref-type="fig" rid="F13">13E</xref>). Following <xref ref-type="bibr" rid="B4">Grygier and Ohtsuka’s (1995)</xref> setal nomenclature for female antennules, first segment unarmed, bearing thumb-like process on outer margin (Fig. <xref ref-type="fig" rid="F13">13A, E</xref>, arrows); putative second segment carrying relatively short spiniform elements 2v<sub>1-3</sub> and 2d<sub>1,2</sub>, setiform element IId absent, broken off, only sockets observed (Fig. <xref ref-type="fig" rid="F13">13B</xref>); third segment with slender, stout spiniform element 3 and reduced setiform elements IIId and IIIv (Fig. <xref ref-type="fig" rid="F13">13C</xref>), fourth segment longest of antennule, proximal 1/2 armed with short spiniform elements 4v<sub>1</sub>, setiform elements IVv and IVd, and aesthetasc 4 aes (Fig. <xref ref-type="fig" rid="F13">13D</xref>). Distal 1/2 of fourth segment lacking apical armature except for reduced spiniform element 6<sub>1</sub> in subdistal position (Fig. <xref ref-type="fig" rid="F13">13A</xref>). Antennules with set of two or three disc-like integumental windows of unknown function in segments 3 and 4 (Fig. <xref ref-type="fig" rid="F13">13A–C</xref>, iw).</p><fig id="F13" position="float" orientation="portrait"><object-id xmlns:xlink="http://www.w3.org/1999/xlink" content-type="doi" xlink:type="simple">10.3897/zookeys.1251.157981.figure13</object-id><object-id xmlns:xlink="http://www.w3.org/1999/xlink" content-type="arpha" xlink:type="simple">9D545B3F-B0A5-53B0-A22E-402ED01DA365</object-id><label>Figure 13.</label><caption><p><italic><tp:taxon-name><tp:taxon-name-part taxon-name-part-type="genus" reg="Monstrilla">Monstrilla</tp:taxon-name-part> <tp:taxon-name-part taxon-name-part-type="species" reg="elongata">elongata</tp:taxon-name-part></tp:taxon-name></italic> Suárez-Morales, 1994 female holotype from the Mexican Caribbean. A. Right antennule, dorsal with setal armature sensu <xref ref-type="bibr" rid="B4">Grygier and Ohtsuka 1995</xref>; B. Armature (sensu <xref ref-type="bibr" rid="B4">Grygier and Ohtsuka 1995</xref>) of putative second segment of left antennule, dorsal; C. Armature (sensu <xref ref-type="bibr" rid="B4">Grygier and Ohtsuka 1995</xref>) of putative third segment of left antennule, dorsal; D. Armature (sensu <xref ref-type="bibr" rid="B4">Grygier and Ohtsuka 1995</xref>) of putative fourth antennular segment of left antennule, dorsal; E. Antennules, dorsal (arrowhead indicates lateral thumb-like process) F. Urosome, ventral. Abbreviations: gs = genital double-somite; iw = integumental window; os = ovigerous spine; P5 = fifth legs.</p></caption><graphic xmlns:xlink="http://www.w3.org/1999/xlink" xlink:href="zookeys-1251-209_article-157981__-g013.jpg" position="float" orientation="portrait" xlink:type="simple" id="oo_1412965.jpg"><uri content-type="original_file" xlink:type="simple">https://binary.pensoft.net/fig/1412965</uri></graphic></fig><fig id="F14" position="float" orientation="portrait"><object-id xmlns:xlink="http://www.w3.org/1999/xlink" content-type="doi" xlink:type="simple">10.3897/zookeys.1251.157981.figure14</object-id><object-id xmlns:xlink="http://www.w3.org/1999/xlink" content-type="arpha" xlink:type="simple">9C4C8E77-EC38-5573-95D1-393030D7DA25</object-id><label>Figure 14.</label><caption><p><italic><tp:taxon-name><tp:taxon-name-part taxon-name-part-type="genus" reg="Monstrilla">Monstrilla</tp:taxon-name-part> <tp:taxon-name-part taxon-name-part-type="species" reg="elongata">elongata</tp:taxon-name-part></tp:taxon-name></italic> Suárez-Morales, 1994 female paratype from the Mexican Caribbean. A. Anterior part of cephalic region, lateral; B. Urosome, lateral (arrowhead indicates ventral genital process); C. Oral cone, detail, lateral; D. Habitus, lateral; E. Habitus, dorsal; F. Urosome, dorsal. Abbreviations: caudal setae I–V sensu <xref ref-type="bibr" rid="B6">Huys and Boxshall 1991</xref>; nlp = nipple-like processes; oc = oral cone; os = ovigerous spines; P5 = fifth legs.</p></caption><graphic xmlns:xlink="http://www.w3.org/1999/xlink" xlink:href="zookeys-1251-209_article-157981__-g014.jpg" position="float" orientation="portrait" xlink:type="simple" id="oo_1412966.jpg"><uri content-type="original_file" xlink:type="simple">https://binary.pensoft.net/fig/1412966</uri></graphic></fig><fig id="F15" position="float" orientation="portrait"><object-id xmlns:xlink="http://www.w3.org/1999/xlink" content-type="doi" xlink:type="simple">10.3897/zookeys.1251.157981.figure15</object-id><object-id xmlns:xlink="http://www.w3.org/1999/xlink" content-type="arpha" xlink:type="simple">04FE08D7-E698-5FFF-B10E-419A62D4FCDF</object-id><label>Figure 15.</label><caption><p><italic><tp:taxon-name><tp:taxon-name-part taxon-name-part-type="genus" reg="Monstrilla">Monstrilla</tp:taxon-name-part> <tp:taxon-name-part taxon-name-part-type="species" reg="elongata">elongata</tp:taxon-name-part></tp:taxon-name></italic> Suárez-Morales, 1994 female holotype from the Mexican Caribbean. A. Anterior part of cephalic region (large arrowhead indicates lateral antennular processes; small arrowheads indicate wart-like integumental processes); B. Anterior part of cephalic region; C. Urosome, dorsal; D. Urosome, ventral; E. Urosome, lateral with fifth legs. Abbreviations: caudal setae I–V sensu <xref ref-type="bibr" rid="B6">Huys and Boxshall 1991</xref>; lec = lateral eye cup; mec = medial eye cup; os = ovigerous spines; pop = preoral pore complex; P5 = fifth legs.</p></caption><graphic xmlns:xlink="http://www.w3.org/1999/xlink" xlink:href="zookeys-1251-209_article-157981__-g015.jpg" position="float" orientation="portrait" xlink:type="simple" id="oo_1412967.jpg"><uri content-type="original_file" xlink:type="simple">https://binary.pensoft.net/fig/1412967</uri></graphic></fig><p>First pedigerous somite and succeeding three free thoracic somites each bearing well-developed pair of biramous swimming legs (Fig. <xref ref-type="fig" rid="F12">12A–C</xref>), all with exopodite longer than endopodite. Swimming legs 1–4 slender, with setal armature pattern as described by <xref ref-type="bibr" rid="B13">Suárez-Morales 1994</xref>: fig. 2J–L). Armature formula of swimming legs 1–4 as:</p><p><bold><italic>Legs Basis Endopod Exopod</italic></bold> :</p><p>Leg 1 1-0 0-1; 0-1; 1, 2, 2 I-1; 0-1; I, 2, 2</p><p>Legs 2–4 1-0 0-1; 0-1; 1, 2, 2 I-1; 0-1; I, 2, 3</p><p><bold><italic>Fifth legs</italic></bold> (Figs <xref ref-type="fig" rid="F13">13F</xref>, <xref ref-type="fig" rid="F14">14B</xref>) uniramous, represented by single oblong exopodal segment armed with two equally long terminal setae; legs with subtriangular process adjacent to insertion of setae (Fig. <xref ref-type="fig" rid="F13">13F</xref>, asterisk). Fifth leg setae long, reaching distal margin of caudal rami (Fig. <xref ref-type="fig" rid="F12">12A–C</xref>; <xref ref-type="bibr" rid="B13">Suárez-Morales 1994</xref>: figs 1F, 2H).</p><p><bold>Male.</bold> Unknown.</p></tp:treatment-sec><tp:treatment-sec sec-type="remarks" id="SECID0E5DBG"><title>Remarks.</title><p>In the original description of this species, <xref ref-type="bibr" rid="B13">Suárez-Morales (1994)</xref> did not provide information about the eye cups morphology, which are indeed not easily discernible in the type specimens. Following <xref ref-type="bibr" rid="B8">Isaac’s (1975)</xref> criteria, the author incorrectly mentioned the absence of eyes as a character of the genus <italic><tp:taxon-name><tp:taxon-name-part taxon-name-part-type="genus" reg="Monstrilla">Monstrilla</tp:taxon-name-part></tp:taxon-name></italic>. The eye structure is described herein based on the re-examination of the type specimens.</p><p>According to <xref ref-type="bibr" rid="B13">Suárez-Morales (1994)</xref>, the main character to distinguish this species from its congeners is the fifth leg structure and armature, consisting of a single segment armed with two setae, a character shared with several congeners like <italic><tp:taxon-name><tp:taxon-name-part taxon-name-part-type="genus" reg="Monstrilla">M.</tp:taxon-name-part> <tp:taxon-name-part taxon-name-part-type="species" reg="conjunctiva">conjunctiva</tp:taxon-name-part></tp:taxon-name></italic> Giesbrecht, 1902, <italic><tp:taxon-name><tp:taxon-name-part taxon-name-part-type="genus" reg="Caromiobenella">Caromiobenella</tp:taxon-name-part> <tp:taxon-name-part taxon-name-part-type="species" reg="helgolandica">helgolandica</tp:taxon-name-part></tp:taxon-name></italic> Claus, 1863 (= <italic><tp:taxon-name><tp:taxon-name-part taxon-name-part-type="genus" reg="Monstrilla">M.</tp:taxon-name-part> <tp:taxon-name-part taxon-name-part-type="species" reg="helgolandica">helgolandica</tp:taxon-name-part></tp:taxon-name></italic>), <italic><tp:taxon-name><tp:taxon-name-part taxon-name-part-type="genus" reg="Monstrilla">M.</tp:taxon-name-part> <tp:taxon-name-part taxon-name-part-type="species" reg="longipes">longipes</tp:taxon-name-part></tp:taxon-name></italic> Scott, 1909 (assigned to <italic><tp:taxon-name><tp:taxon-name-part taxon-name-part-type="genus" reg="Maemonstrilla">Maemonstrilla</tp:taxon-name-part></tp:taxon-name></italic> by <xref ref-type="bibr" rid="B5">Grygier and Ohtsuka 2008</xref>), and <italic><tp:taxon-name><tp:taxon-name-part taxon-name-part-type="genus" reg="Monstrilla">M.</tp:taxon-name-part> <tp:taxon-name-part taxon-name-part-type="species" reg="ghardaqensis">ghardaqensis</tp:taxon-name-part></tp:taxon-name></italic> Al-Kholy, 1963, likely a synonym of <italic><tp:taxon-name><tp:taxon-name-part taxon-name-part-type="genus" reg="Caromiobenella">C.</tp:taxon-name-part> <tp:taxon-name-part taxon-name-part-type="species" reg="helgolandica">helgolandica</tp:taxon-name-part></tp:taxon-name></italic> (pers. obs.). Additional species of <italic><tp:taxon-name><tp:taxon-name-part taxon-name-part-type="genus" reg="Monstrilla">Monstrilla</tp:taxon-name-part></tp:taxon-name></italic> with the same fifth leg armature pattern include the recently described <italic><tp:taxon-name><tp:taxon-name-part taxon-name-part-type="genus" reg="Monstrilla">M.</tp:taxon-name-part> <tp:taxon-name-part taxon-name-part-type="species" reg="annulata">annulata</tp:taxon-name-part></tp:taxon-name></italic> Suárez-Morales, 2024, from a Mexican Caribbean reef system (see <xref ref-type="bibr" rid="B21">Suárez-Morales 2024</xref>), <italic><tp:taxon-name><tp:taxon-name-part taxon-name-part-type="genus" reg="Monstrilla">M.</tp:taxon-name-part> <tp:taxon-name-part taxon-name-part-type="species" reg="leucopis">leucopis</tp:taxon-name-part></tp:taxon-name></italic> Sars, 1921 from Norway and the Gulf of California (<xref ref-type="bibr" rid="B16">Suárez-Morales 2010</xref>; <xref ref-type="bibr" rid="B30">Suárez-Morales and Velázquez-Ornelas 2023</xref>), and <italic><tp:taxon-name><tp:taxon-name-part taxon-name-part-type="genus" reg="Monstrilla">M.</tp:taxon-name-part> <tp:taxon-name-part taxon-name-part-type="species" reg="wandelii">wandelii</tp:taxon-name-part></tp:taxon-name></italic> from Greenland (<xref ref-type="bibr" rid="B10">Park 1967</xref>). The antennule length is a helpful character to separate species of this group. In <italic><tp:taxon-name><tp:taxon-name-part taxon-name-part-type="genus" reg="Monstrilla">M.</tp:taxon-name-part> <tp:taxon-name-part taxon-name-part-type="species" reg="leucopis">leucopis</tp:taxon-name-part></tp:taxon-name></italic>, <italic><tp:taxon-name><tp:taxon-name-part taxon-name-part-type="genus" reg="Monstrilla">M.</tp:taxon-name-part> <tp:taxon-name-part taxon-name-part-type="species" reg="annulata">annulata</tp:taxon-name-part></tp:taxon-name></italic>, and <italic><tp:taxon-name><tp:taxon-name-part taxon-name-part-type="genus" reg="Monstrilla">M.</tp:taxon-name-part> <tp:taxon-name-part taxon-name-part-type="species" reg="elongata">elongata</tp:taxon-name-part></tp:taxon-name></italic> antennules are long and slender, representing almost 50% (<italic><tp:taxon-name><tp:taxon-name-part taxon-name-part-type="genus" reg="Monstrilla">M.</tp:taxon-name-part> <tp:taxon-name-part taxon-name-part-type="species" reg="elongata">elongata</tp:taxon-name-part></tp:taxon-name></italic>) or even &gt;60% (i.e., <italic><tp:taxon-name><tp:taxon-name-part taxon-name-part-type="genus" reg="Monstrilla">M.</tp:taxon-name-part> <tp:taxon-name-part taxon-name-part-type="species" reg="leucopis">leucopis</tp:taxon-name-part></tp:taxon-name></italic>, <italic><tp:taxon-name><tp:taxon-name-part taxon-name-part-type="genus" reg="Monstrilla">M.</tp:taxon-name-part> <tp:taxon-name-part taxon-name-part-type="species" reg="annulata">annulata</tp:taxon-name-part></tp:taxon-name></italic>) of the cephalothorax length (<xref ref-type="bibr" rid="B30">Suárez-Morales and Velázquez-Ornelas 2023</xref>; <xref ref-type="bibr" rid="B21">Suárez-Morales 2024</xref>). Among these three species, only <italic><tp:taxon-name><tp:taxon-name-part taxon-name-part-type="genus" reg="Monstrilla">M.</tp:taxon-name-part> <tp:taxon-name-part taxon-name-part-type="species" reg="elongata">elongata</tp:taxon-name-part></tp:taxon-name></italic> exhibits a distinctive set of disc-like integumental processes (Fig. <xref ref-type="fig" rid="F13">13A–C</xref>). Furthermore, the recently described <italic><tp:taxon-name><tp:taxon-name-part taxon-name-part-type="genus" reg="Monstrilla">M.</tp:taxon-name-part> <tp:taxon-name-part taxon-name-part-type="species" reg="mahahualensis">mahahualensis</tp:taxon-name-part></tp:taxon-name></italic> Suárez-Morales, 2022, based on male specimens, shares with <italic><tp:taxon-name><tp:taxon-name-part taxon-name-part-type="genus" reg="Monstrilla">M.</tp:taxon-name-part> <tp:taxon-name-part taxon-name-part-type="species" reg="elongata">elongata</tp:taxon-name-part></tp:taxon-name></italic> two interesting characters of the antennules: the presence of disc-like integumental processes and the absence of antennular element 1 (sensu <xref ref-type="bibr" rid="B4">Grygier and Ohtsuka 1995</xref>). In males of <italic><tp:taxon-name><tp:taxon-name-part taxon-name-part-type="genus" reg="Monstrilla">M.</tp:taxon-name-part> <tp:taxon-name-part taxon-name-part-type="species" reg="mahahualensis">mahahualensis</tp:taxon-name-part></tp:taxon-name></italic> the disc-like integumental processes are present in antennular segments 3 and 4 (<xref ref-type="bibr" rid="B20">Suárez-Morales 2022</xref>: fig. 1C, E, F), whereas in <italic><tp:taxon-name><tp:taxon-name-part taxon-name-part-type="genus" reg="Monstrilla">M.</tp:taxon-name-part> <tp:taxon-name-part taxon-name-part-type="species" reg="elongata">elongata</tp:taxon-name-part></tp:taxon-name></italic>, these processes are also found on the second segment (Fig. <xref ref-type="fig" rid="F13">13B</xref>). The absence of antennular element 1 has been also reported in other species of <italic><tp:taxon-name><tp:taxon-name-part taxon-name-part-type="genus" reg="Monstrilla">Monstrilla</tp:taxon-name-part></tp:taxon-name></italic> like <italic><tp:taxon-name><tp:taxon-name-part taxon-name-part-type="genus" reg="Monstrilla">M.</tp:taxon-name-part> <tp:taxon-name-part taxon-name-part-type="species" reg="wandelii">wandelii</tp:taxon-name-part></tp:taxon-name></italic>, <italic><tp:taxon-name><tp:taxon-name-part taxon-name-part-type="genus" reg="Monstrilla">M.</tp:taxon-name-part> <tp:taxon-name-part taxon-name-part-type="species" reg="leucopis">leucopis</tp:taxon-name-part></tp:taxon-name></italic>, <italic><tp:taxon-name><tp:taxon-name-part taxon-name-part-type="genus" reg="Monstrilla">M.</tp:taxon-name-part> <tp:taxon-name-part taxon-name-part-type="species" reg="annulata">annulata</tp:taxon-name-part></tp:taxon-name></italic>, <italic><tp:taxon-name><tp:taxon-name-part taxon-name-part-type="genus" reg="Monstrilla">M.</tp:taxon-name-part> <tp:taxon-name-part taxon-name-part-type="species" reg="conjunctiva">conjunctiva</tp:taxon-name-part></tp:taxon-name></italic>, and <italic><tp:taxon-name><tp:taxon-name-part taxon-name-part-type="genus" reg="Monstrilla">M.</tp:taxon-name-part> <tp:taxon-name-part taxon-name-part-type="species" reg="parki">parki</tp:taxon-name-part></tp:taxon-name></italic> (see <xref ref-type="bibr" rid="B21">Suárez-Morales 2024</xref>; <xref ref-type="bibr" rid="B28">Suárez-Morales and McKinnon 2025</xref>), but only in <italic><tp:taxon-name><tp:taxon-name-part taxon-name-part-type="genus" reg="Monstrilla">M.</tp:taxon-name-part> <tp:taxon-name-part taxon-name-part-type="species" reg="elongata">elongata</tp:taxon-name-part></tp:taxon-name></italic> the first segment has a thumb-like outer process (Fig. <xref ref-type="fig" rid="F13">13A, E</xref>, arrows). Also, <italic><tp:taxon-name><tp:taxon-name-part taxon-name-part-type="genus" reg="Monstrilla">M.</tp:taxon-name-part> <tp:taxon-name-part taxon-name-part-type="species" reg="annulata">annulata</tp:taxon-name-part></tp:taxon-name></italic> has a distinctively annulated antennule and an hirsute fifth leg (<xref ref-type="bibr" rid="B21">Suárez-Morales 2024</xref>), thus diverging from <italic><tp:taxon-name><tp:taxon-name-part taxon-name-part-type="genus" reg="Monstrilla">M.</tp:taxon-name-part> <tp:taxon-name-part taxon-name-part-type="species" reg="elongata">elongata</tp:taxon-name-part></tp:taxon-name></italic>.</p></tp:treatment-sec><ref-list><ref id="B4"><mixed-citation xmlns:xlink="http://www.w3.org/1999/xlink" xlink:type="simple"><person-group><name name-style="western"><surname>Grygier</surname><given-names>MJ</given-names></name><name name-style="western"><surname>Ohtsuka</surname><given-names>S</given-names></name></person-group> (<year>1995</year>) <article-title>Sem observation of the nauplius of <italic><tp:taxon-name><tp:taxon-name-part taxon-name-part-type="genus">Monstrilla</tp:taxon-name-part> <tp:taxon-name-part taxon-name-part-type="species">hamatapex</tp:taxon-name-part></tp:taxon-name></italic>, new species, from Japan and an example of upgraded descriptive standards for monstrilloid copepods.</article-title><source>Journal of Crustacean Biology</source><volume>15</volume>(<issue>4</issue>): <fpage>703</fpage>–<lpage>719</lpage>. <ext-link xlink:href="10.2307/20021092" ext-link-type="doi" xlink:type="simple">https://doi.org/10.2307/20021092</ext-link></mixed-citation></ref><ref id="B6"><mixed-citation xmlns:xlink="http://www.w3.org/1999/xlink" xlink:type="simple"><person-group><name name-style="western"><surname>Huys</surname><given-names>R</given-names></name><name name-style="western"><surname>Boxshall</surname><given-names>GA</given-names></name></person-group> (<year>1991</year>) Copepod Evolution. The Ray Society (Vol. 159). London, 468 pp.</mixed-citation></ref><ref id="B13"><mixed-citation xmlns:xlink="http://www.w3.org/1999/xlink" xlink:type="simple"><person-group><name name-style="western"><surname>Suárez-Morales</surname><given-names>E</given-names></name></person-group> (<year>1994</year>) <article-title><italic><tp:taxon-name><tp:taxon-name-part taxon-name-part-type="genus">Monstrilla</tp:taxon-name-part> <tp:taxon-name-part taxon-name-part-type="species">elongata</tp:taxon-name-part></tp:taxon-name></italic>, a new monstrilloid copepod (<tp:taxon-name><tp:taxon-name-part taxon-name-part-type="subphylum">Crustacea</tp:taxon-name-part></tp:taxon-name>: <tp:taxon-name><tp:taxon-name-part taxon-name-part-type="subclass">Copepoda</tp:taxon-name-part></tp:taxon-name>: <tp:taxon-name><tp:taxon-name-part taxon-name-part-type="order">Monstrilloida</tp:taxon-name-part></tp:taxon-name>) from a reef lagoon of the Caribbean coast of Mexico.</article-title><source>Proceedings of the Biological Society of Washington</source><volume>107</volume>(<issue>2</issue>): <fpage>262</fpage>–<lpage>267</lpage>.</mixed-citation></ref><ref id="B8"><mixed-citation xmlns:xlink="http://www.w3.org/1999/xlink" xlink:type="simple"><person-group><name name-style="western"><surname>Isaac</surname><given-names>MJ</given-names></name></person-group> (<year>1975</year>) <tp:taxon-name><tp:taxon-name-part taxon-name-part-type="subclass">Copepoda</tp:taxon-name-part></tp:taxon-name>, sub-order: <tp:taxon-name><tp:taxon-name-part taxon-name-part-type="order">Monstrilloida</tp:taxon-name-part></tp:taxon-name>. Conseil International pour l’Exploration de la Mer. Fiches d’Identification du Zooplancton 144/145: 1–10.</mixed-citation></ref><ref id="B5"><mixed-citation xmlns:xlink="http://www.w3.org/1999/xlink" xlink:type="simple"><person-group><name name-style="western"><surname>Grygier</surname><given-names>MJ</given-names></name><name name-style="western"><surname>Ohtsuka</surname><given-names>S</given-names></name></person-group> (<year>2008</year>) <article-title>A new genus of monstrilloid copepods (<tp:taxon-name><tp:taxon-name-part taxon-name-part-type="subphylum">Crustacea</tp:taxon-name-part></tp:taxon-name>) with anteriorly pointing ovigerous spines and related adaptations for subthoracic brooding.</article-title><source>Zoological Journal of the Linnean Society</source><volume>152</volume>(<issue>3</issue>): <fpage>459</fpage>–<lpage>506</lpage>. <ext-link xlink:href="10.1111/j.1096-3642.2007.00381.x" ext-link-type="doi" xlink:type="simple">https://doi.org/10.1111/j.1096-3642.2007.00381.x</ext-link></mixed-citation></ref><ref id="B21"><mixed-citation xmlns:xlink="http://www.w3.org/1999/xlink" xlink:type="simple"><person-group><name name-style="western"><surname>Suárez-Morales</surname><given-names>E</given-names></name></person-group> (<year>2024</year>) <article-title>Two new species of <italic><tp:taxon-name><tp:taxon-name-part taxon-name-part-type="genus">Monstrilla</tp:taxon-name-part></tp:taxon-name></italic> Dana (<tp:taxon-name><tp:taxon-name-part taxon-name-part-type="subclass">Copepoda</tp:taxon-name-part></tp:taxon-name>: <tp:taxon-name><tp:taxon-name-part taxon-name-part-type="order">Monstrilloida</tp:taxon-name-part></tp:taxon-name>; <tp:taxon-name><tp:taxon-name-part taxon-name-part-type="family">Monstrillidae</tp:taxon-name-part></tp:taxon-name>) from a protected reef system of the Mexican Caribbean.</article-title><source>European Journal of Taxonomy</source><volume>917</volume>(<issue>1</issue>): <fpage>152</fpage>–<lpage>169</lpage>. <ext-link xlink:href="10.5852/ejt.2024.917.2395" ext-link-type="doi" xlink:type="simple">https://doi.org/10.5852/ejt.2024.917.2395</ext-link></mixed-citation></ref><ref id="B16"><mixed-citation xmlns:xlink="http://www.w3.org/1999/xlink" xlink:type="simple"><person-group><name name-style="western"><surname>Suárez-Morales</surname><given-names>E</given-names></name></person-group> (<year>2010</year>) <article-title>On the taxonomic status of <italic><tp:taxon-name><tp:taxon-name-part taxon-name-part-type="genus">Monstrilla</tp:taxon-name-part> <tp:taxon-name-part taxon-name-part-type="species">leucopis</tp:taxon-name-part></tp:taxon-name></italic> Sars (<tp:taxon-name><tp:taxon-name-part taxon-name-part-type="subphylum">Crustacea</tp:taxon-name-part></tp:taxon-name>: <tp:taxon-name><tp:taxon-name-part taxon-name-part-type="subclass">Copepoda</tp:taxon-name-part></tp:taxon-name>: <tp:taxon-name><tp:taxon-name-part taxon-name-part-type="order">Monstrilloida</tp:taxon-name-part></tp:taxon-name>) from Norway, with comments on the male of <italic><tp:taxon-name><tp:taxon-name-part taxon-name-part-type="genus">M.</tp:taxon-name-part> <tp:taxon-name-part taxon-name-part-type="species">longiremis</tp:taxon-name-part></tp:taxon-name></italic> Giesbrecht.</article-title><source>Zootaxa</source><volume>2510</volume>(<issue>1</issue>): <fpage>55</fpage>–<lpage>67</lpage>. <ext-link xlink:href="10.11646/zootaxa.2510.1.3" ext-link-type="doi" xlink:type="simple">https://doi.org/10.11646/zootaxa.2510.1.3</ext-link></mixed-citation></ref><ref id="B30"><mixed-citation xmlns:xlink="http://www.w3.org/1999/xlink" xlink:type="simple"><person-group><name name-style="western"><surname>Suárez-Morales</surname><given-names>E</given-names></name><name name-style="western"><surname>Velázquez-Ornelas</surname><given-names>KE</given-names></name></person-group> (<year>2023</year>) <article-title>First record of <italic><tp:taxon-name><tp:taxon-name-part taxon-name-part-type="genus">Monstrilla</tp:taxon-name-part> <tp:taxon-name-part taxon-name-part-type="species">leucopis</tp:taxon-name-part></tp:taxon-name></italic> G. O. Sars, 1921 (<tp:taxon-name><tp:taxon-name-part taxon-name-part-type="subclass">Copepoda</tp:taxon-name-part></tp:taxon-name>, <tp:taxon-name><tp:taxon-name-part taxon-name-part-type="order">Monstrilloida</tp:taxon-name-part></tp:taxon-name>, <tp:taxon-name><tp:taxon-name-part taxon-name-part-type="family">Monstrillidae</tp:taxon-name-part></tp:taxon-name>) from the Eastern Pacific.</article-title><source>Crustaceana</source><volume>96</volume>(<issue>11–12</issue>): <fpage>1183</fpage>–<lpage>1190</lpage>. <ext-link xlink:href="10.1163/15685403-bja10334" ext-link-type="doi" xlink:type="simple">https://doi.org/10.1163/15685403-bja10334</ext-link></mixed-citation></ref><ref id="B10"><mixed-citation xmlns:xlink="http://www.w3.org/1999/xlink" xlink:type="simple"><person-group><name name-style="western"><surname>Park</surname><given-names>TS</given-names></name></person-group> (<year>1967</year>) <article-title>Two unreported species and one new species of <tp:taxon-name><tp:taxon-name-part taxon-name-part-type="genus">Monstrilla</tp:taxon-name-part></tp:taxon-name> (<tp:taxon-name><tp:taxon-name-part taxon-name-part-type="subclass">Copepoda</tp:taxon-name-part></tp:taxon-name>: <tp:taxon-name><tp:taxon-name-part taxon-name-part-type="order">Monstrilloida</tp:taxon-name-part></tp:taxon-name>) from the Strait of Georgia.</article-title><source>Transactions of the American Microscopical Society</source><volume>86</volume>(<issue>2</issue>): <fpage>144</fpage>–<lpage>152</lpage>. <ext-link xlink:href="10.2307/3224681" ext-link-type="doi" xlink:type="simple">https://doi.org/10.2307/3224681</ext-link></mixed-citation></ref><ref id="B20"><mixed-citation xmlns:xlink="http://www.w3.org/1999/xlink" xlink:type="simple"><person-group><name name-style="western"><surname>Suárez-Morales</surname><given-names>E</given-names></name></person-group> (<year>2022</year>) <article-title>A new species of <italic><tp:taxon-name><tp:taxon-name-part taxon-name-part-type="genus">Monstrilla</tp:taxon-name-part></tp:taxon-name></italic> (<tp:taxon-name><tp:taxon-name-part taxon-name-part-type="subphylum">Crustacea</tp:taxon-name-part></tp:taxon-name>, <tp:taxon-name><tp:taxon-name-part taxon-name-part-type="subclass">Copepoda</tp:taxon-name-part></tp:taxon-name>, <tp:taxon-name><tp:taxon-name-part taxon-name-part-type="order">Monstrilloida</tp:taxon-name-part></tp:taxon-name>) from the western Caribbean with comments on <italic><tp:taxon-name><tp:taxon-name-part taxon-name-part-type="genus">M.</tp:taxon-name-part> <tp:taxon-name-part taxon-name-part-type="species">wandelii</tp:taxon-name-part></tp:taxon-name></italic> Stephensen, 1913 and <italic><tp:taxon-name><tp:taxon-name-part taxon-name-part-type="genus">M.</tp:taxon-name-part> <tp:taxon-name-part taxon-name-part-type="species">conjunctiva</tp:taxon-name-part></tp:taxon-name></italic> Giesbrecht, 1893.</article-title><source>ZooKeys</source><volume>1128</volume>: <fpage>33</fpage>–<lpage>45</lpage>. <ext-link xlink:href="10.3897/zookeys.1128.84944" ext-link-type="doi" xlink:type="simple">https://doi.org/10.3897/zookeys.1128.84944</ext-link></mixed-citation></ref><ref id="B28"><mixed-citation xmlns:xlink="http://www.w3.org/1999/xlink" xlink:type="simple"><person-group><name name-style="western"><surname>Suárez-Morales</surname><given-names>E</given-names></name><name name-style="western"><surname>McKinnon</surname><given-names>AD</given-names></name></person-group> (<year>2025</year>) <article-title>The Australian <tp:taxon-name><tp:taxon-name-part taxon-name-part-type="order">Monstrilloida</tp:taxon-name-part></tp:taxon-name> 3. <italic><tp:taxon-name><tp:taxon-name-part taxon-name-part-type="genus">Caromiobenella</tp:taxon-name-part></tp:taxon-name></italic> Jeon, Lee &amp; Soh, 2018, <italic><tp:taxon-name><tp:taxon-name-part taxon-name-part-type="genus">Monstrilla</tp:taxon-name-part></tp:taxon-name></italic> Dana, 1849, and <italic><tp:taxon-name><tp:taxon-name-part taxon-name-part-type="genus">Sarsimonstrillus</tp:taxon-name-part></tp:taxon-name></italic> n. gen.</article-title><source>Zootaxa Monographs</source><volume>5576</volume>(<issue>1</issue>): <fpage>1</fpage>–<lpage>99</lpage>. <ext-link xlink:href="10.11646/zootaxa.5576.1.1" ext-link-type="doi" xlink:type="simple">https://doi.org/10.11646/zootaxa.5576.1.1</ext-link></mixed-citation></ref></ref-list></tp:taxon-treatment>
