# Supplementary material for: ﻿Monstrilloid copepods (Crustacea, Copepoda) in the U.S. National Museum of Natural History, Smithsonian Institution: updated redescriptions of Mexican species of Monstrilla Dana
Source: Zookeys. 2025 Sep 10;1251:209–50. doi: 10.3897/zookeys.1251.157981 (PMC12444361; doi:10.3897/zookeys.1251.157981)
Supplement: XML Treatment for Monstrilla gibbosa [file zookeys.1251.157981-treatment6.xml]

<!DOCTYPE tp:taxon-treatment
  PUBLIC "-//TaxonX//DTD Taxonomic Treatment Publishing DTD v0 20100105//EN" "tax-treatment-NSO.dtd">
<tp:taxon-treatment xmlns:tp="http://www.plazi.org/taxpub"><tp:treatment-meta><kwd-group><label>Taxon classification</label><kwd>
                <named-content content-type="kingdom">Animalia</named-content>
              </kwd><kwd>
                <named-content content-type="order">Monstrilloida</named-content>
              </kwd><kwd>
                <named-content content-type="family">Monstrillidae</named-content>
              </kwd></kwd-group><mixed-citation publication-type="journal"><person-group><name><surname>Suárez-Morales</surname><given-names>Eduardo</given-names></name></person-group><article-title>﻿Monstrilloid copepods (<tp:taxon-name><tp:taxon-name-part taxon-name-part-type="subphylum">Crustacea</tp:taxon-name-part></tp:taxon-name>, <tp:taxon-name><tp:taxon-name-part taxon-name-part-type="subclass">Copepoda</tp:taxon-name-part></tp:taxon-name>) in the U.S. National Museum of Natural History, Smithsonian Institution: updated redescriptions of Mexican species of <italic><tp:taxon-name><tp:taxon-name-part taxon-name-part-type="genus" reg="Monstrilla">Monstrilla</tp:taxon-name-part></tp:taxon-name></italic> Dana</article-title><source>Zookeys</source><day>10</day><month>09</month><year>2025</year><volume>1251</volume><fpage>209</fpage><lpage>250</lpage><pub-id pub-id-type="doi">10.3897/zookeys.1251.157981</pub-id></mixed-citation></tp:treatment-meta><tp:nomenclature><label>﻿</label><tp:taxon-name><object-id xmlns:xlink="http://www.w3.org/1999/xlink" content-type="arpha" xlink:type="simple">CA69C0CF-C533-58CD-82B4-87C35B32D2FF</object-id>
              <tp:taxon-name-part taxon-name-part-type="genus" reg="Monstrilla">Monstrilla</tp:taxon-name-part>
              <tp:taxon-name-part taxon-name-part-type="species" reg="gibbosa">gibbosa</tp:taxon-name-part>
            </tp:taxon-name><tp:taxon-authority>Suarez-Morales &amp; Palomares-Garcia, 1995</tp:taxon-authority><xref ref-type="fig" rid="F16">Figs 16</xref><xref ref-type="fig" rid="F17">, 17</xref><xref ref-type="fig" rid="F18">, 18</xref><xref ref-type="fig" rid="F19">, 19</xref><xref ref-type="fig" rid="F20">, 20</xref></tp:nomenclature><tp:treatment-sec sec-type="type material" id="SECID0EXSBG"><title>Type material.</title><p><bold><italic>Holotype</italic></bold> • adult female, undissected, deposited in the collection of <tp:taxon-name><tp:taxon-name-part taxon-name-part-type="subphylum">Crustacea</tp:taxon-name-part></tp:taxon-name>, U.S, National Museum of Natural History, Smithsonian Institution, <named-content xmlns:xlink="http://www.w3.org/1999/xlink" content-type="dwc:institutional_code" xlink:title="U.S. National Museum of Natural History, Smithsonian Institution" xlink:href="http://grbio.org/institution/smithsonian-institution-national-museum-natural-history-0" xlink:type="simple">USNM</named-content> 259488. Adult female paratype <named-content xmlns:xlink="http://www.w3.org/1999/xlink" content-type="dwc:institutional_code" xlink:title="U.S. National Museum of Natural History, Smithsonian Institution" xlink:href="http://grbio.org/institution/smithsonian-institution-national-museum-natural-history-0" xlink:type="simple">USNM</named-content>-259665.</p></tp:treatment-sec><tp:treatment-sec sec-type="type locality" id="SECID0ERTBG"><title>Type locality.</title><p>Puerto Escondido coastal system, southern part of the eastern coast of the Baja California Peninsula, Mexico (<named-content xmlns:xlink="http://www.w3.org/1999/xlink" content-type="dwc:verbatimCoordinates" xlink:type="simple"><named-content content-type="geo-json" specific-use="{&#34;type&#34;:&#34;Point&#34;,&#34;coordinates&#34;:[-111.300000,25.816667]}" id="NCID0E1TBG" xlink:type="simple">25°49'N, 111°18'W</named-content></named-content>). Date of collection 18 November 1993.</p></tp:treatment-sec><tp:treatment-sec sec-type="description" id="SECID0E6TBG"><title>Description of adult female holotype.</title><p>Body length of holotype 4.2 mm. Cephalothorax moderately robust, representing almost 60% of total body length, with lateral expansions at distal end of cephalothorax (Fig. <xref ref-type="fig" rid="F16">16A–C</xref>; <xref ref-type="bibr" rid="B29">Suárez-Morales and Palomares-García 1995</xref>: fig. 1a). Oral cone well developed, prominent, papilla-like (Figs <xref ref-type="fig" rid="F17">17B</xref>, <xref ref-type="fig" rid="F18">18A</xref>, oc), located at 32% on ventral surface of cephalothorax. Cephalic region with weakly produced, lightly rugose ‘forehead’ (Figs <xref ref-type="fig" rid="F16">16B</xref>, <xref ref-type="fig" rid="F17">17B</xref>) with pair of small spherical processes near insertion of antennules (Figs <xref ref-type="fig" rid="F16">16A–C</xref>, <xref ref-type="fig" rid="F17">17B</xref>, <xref ref-type="fig" rid="F19">19A</xref>, arrowheads); forehead with pair of minute sensilla (Fig. <xref ref-type="fig" rid="F20">20A</xref>, sl). Ventral preoral surface with medially divided hump-like medial protuberance (Figs <xref ref-type="fig" rid="F17">17B</xref>, <xref ref-type="fig" rid="F18">18A</xref>, <xref ref-type="fig" rid="F19">19A</xref>, poh). Integumental ornamentation consisting of single pair of well-developed nipple-like processes with adjacent integumental wrinkles (Figs <xref ref-type="fig" rid="F18">18A, B</xref>, <xref ref-type="fig" rid="F19">19B</xref>, nlp), and field of minute longitudinal wrinkles stretching ventrally between nlps and oral cone (Figs <xref ref-type="fig" rid="F17">17B</xref>, <xref ref-type="fig" rid="F18">18A</xref>). Eyes comprising two lateral cups (Figs <xref ref-type="fig" rid="F17">17B</xref>, <xref ref-type="fig" rid="F20">20A</xref>, lec) and ventral medial cup (Figs <xref ref-type="fig" rid="F17">17B</xref>, <xref ref-type="fig" rid="F20">20A</xref>, mec), lateral and medial cups with approximately the same diameter, eyes weakly pigmented.</p><fig id="F16" position="float" orientation="portrait"><object-id xmlns:xlink="http://www.w3.org/1999/xlink" content-type="doi" xlink:type="simple">10.3897/zookeys.1251.157981.figure16</object-id><object-id xmlns:xlink="http://www.w3.org/1999/xlink" content-type="arpha" xlink:type="simple">D6E39D36-11D9-5BEF-90EC-80F40254F31D</object-id><label>Figure 16.</label><caption><p><italic><tp:taxon-name><tp:taxon-name-part taxon-name-part-type="genus" reg="Monstrilla">Monstrilla</tp:taxon-name-part> <tp:taxon-name-part taxon-name-part-type="species" reg="gibbosa">gibbosa</tp:taxon-name-part></tp:taxon-name></italic> Suárez-Morales &amp; Palomares-Garcia, 1995 female holotype from the Gulf of California. A. Habitus, ventral; B. Habitus, dorsal; C. Habitus, lateral. Abbreviation: oc = oral cone.</p></caption><graphic xmlns:xlink="http://www.w3.org/1999/xlink" xlink:href="zookeys-1251-209_article-157981__-g016.jpg" position="float" orientation="portrait" xlink:type="simple" id="oo_1412968.jpg"><uri content-type="original_file" xlink:type="simple">https://binary.pensoft.net/fig/1412968</uri></graphic></fig><fig id="F17" position="float" orientation="portrait"><object-id xmlns:xlink="http://www.w3.org/1999/xlink" content-type="doi" xlink:type="simple">10.3897/zookeys.1251.157981.figure17</object-id><object-id xmlns:xlink="http://www.w3.org/1999/xlink" content-type="arpha" xlink:type="simple">08CAAF93-FA20-5F37-A978-A3C39B142748</object-id><label>Figure 17.</label><caption><p><italic><tp:taxon-name><tp:taxon-name-part taxon-name-part-type="genus" reg="Monstrilla">Monstrilla</tp:taxon-name-part> <tp:taxon-name-part taxon-name-part-type="species" reg="gibbosa">gibbosa</tp:taxon-name-part></tp:taxon-name></italic> Suárez-Morales &amp; Palomares-Garcia, 1995 female holotype from the Gulf of California. A. Right antennule, dorsal with armature (sensu <xref ref-type="bibr" rid="B4">Grygier and Ohtsuka 1995</xref>); B. Habitus, ventral. Abbreviation: oc = oral cone.</p></caption><graphic xmlns:xlink="http://www.w3.org/1999/xlink" xlink:href="zookeys-1251-209_article-157981__-g017.jpg" position="float" orientation="portrait" xlink:type="simple" id="oo_1412969.jpg"><uri content-type="original_file" xlink:type="simple">https://binary.pensoft.net/fig/1412969</uri></graphic></fig><fig id="F18" position="float" orientation="portrait"><object-id xmlns:xlink="http://www.w3.org/1999/xlink" content-type="doi" xlink:type="simple">10.3897/zookeys.1251.157981.figure18</object-id><object-id xmlns:xlink="http://www.w3.org/1999/xlink" content-type="arpha" xlink:type="simple">0EB6CC7C-0118-5E55-91E1-B1EECD0C49C8</object-id><label>Figure 18.</label><caption><p><italic><tp:taxon-name><tp:taxon-name-part taxon-name-part-type="genus" reg="Monstrilla">Monstrilla</tp:taxon-name-part> <tp:taxon-name-part taxon-name-part-type="species" reg="gibbosa">gibbosa</tp:taxon-name-part></tp:taxon-name></italic> Suárez-Morales &amp; Palomares-Garcia, 1995 female holotype from the Gulf of California. A. Cephalic region, lateral; B. Detail of nipple-like process; C. Urosome, ventral; D. Fifth legs, ventral. Abbreviations: caudal setae I–V sensu <xref ref-type="bibr" rid="B6">Huys and Boxshall 1991</xref>; enp = endopod; exp = exopod; nlp = nipple-like process; P5 = fifth legs.</p></caption><graphic xmlns:xlink="http://www.w3.org/1999/xlink" xlink:href="zookeys-1251-209_article-157981__-g018.jpg" position="float" orientation="portrait" xlink:type="simple" id="oo_1412970.jpg"><uri content-type="original_file" xlink:type="simple">https://binary.pensoft.net/fig/1412970</uri></graphic></fig><fig id="F19" position="float" orientation="portrait"><object-id xmlns:xlink="http://www.w3.org/1999/xlink" content-type="doi" xlink:type="simple">10.3897/zookeys.1251.157981.figure19</object-id><object-id xmlns:xlink="http://www.w3.org/1999/xlink" content-type="arpha" xlink:type="simple">095DE5C5-67DC-56CD-BFE2-50E12ADE86C1</object-id><label>Figure 19.</label><caption><p><italic><tp:taxon-name><tp:taxon-name-part taxon-name-part-type="genus" reg="Monstrilla">Monstrilla</tp:taxon-name-part> <tp:taxon-name-part taxon-name-part-type="species" reg="gibbosa">gibbosa</tp:taxon-name-part></tp:taxon-name></italic> Suárez-Morales &amp; Palomares-Garcia, 1995 female holotype from the Gulf of California. A. Anterior part of cephalic region, ventral (arrowheads indicate frontal rounded processes); B. Detail of nipple-like processes, ventral; C. First swimming leg, anterior; D. Third swimming leg, anterior; E. Second swimming leg, anterior. Abbreviations: bs = basipodal seta; nlp = nipple-like processes.</p></caption><graphic xmlns:xlink="http://www.w3.org/1999/xlink" xlink:href="zookeys-1251-209_article-157981__-g019.jpg" position="float" orientation="portrait" xlink:type="simple" id="oo_1412971.jpg"><uri content-type="original_file" xlink:type="simple">https://binary.pensoft.net/fig/1412971</uri></graphic></fig><fig id="F20" position="float" orientation="portrait"><object-id xmlns:xlink="http://www.w3.org/1999/xlink" content-type="doi" xlink:type="simple">10.3897/zookeys.1251.157981.figure20</object-id><object-id xmlns:xlink="http://www.w3.org/1999/xlink" content-type="arpha" xlink:type="simple">C5D8E138-BBEC-5145-82E4-214971D36E76</object-id><label>Figure 20.</label><caption><p><italic><tp:taxon-name><tp:taxon-name-part taxon-name-part-type="genus" reg="Monstrilla">Monstrilla</tp:taxon-name-part> <tp:taxon-name-part taxon-name-part-type="species" reg="gibbosa">gibbosa</tp:taxon-name-part></tp:taxon-name></italic> Suárez-Morales &amp; Palomares-Garcia, 1995 female holotype from the Gulf of California. A. Anterior part of cephalic region, dorsal; B. Right antennule, dorsal with setal armature sensu <xref ref-type="bibr" rid="B4">Grygier and Ohtsuka 1995</xref>; C. Urosome, lateral; D. Urosome, dorsal. Abbreviations: caudal setae I–V sensu <xref ref-type="bibr" rid="B6">Huys and Boxshall 1991</xref>; lec = lateral eye cup; mec = medial eye cup; os = ovigerous spines; P5 = fifth legs; sl = sensilla.</p></caption><graphic xmlns:xlink="http://www.w3.org/1999/xlink" xlink:href="zookeys-1251-209_article-157981__-g020.jpg" position="float" orientation="portrait" xlink:type="simple" id="oo_1412972.jpg"><uri content-type="original_file" xlink:type="simple">https://binary.pensoft.net/fig/1412972</uri></graphic></fig><p><bold><italic>Urosome consisting of four somites</italic></bold>: fifth pedigerous somite (carrying fifth legs), genital double-somite with pair of ventral ovigerous spines reaching well beyond distal margin of caudal rami (Fig. <xref ref-type="fig" rid="F18">18C</xref>; <xref ref-type="bibr" rid="B29">Suárez-Morales and Palomares-García 1995</xref>: fig. 1B), free preanal somite, and anal somite carrying pair of caudal rami; length ratio of urosomites (from proximal to distal) being: 36.66: 39.96: 13.98: 9.49 (Figs <xref ref-type="fig" rid="F1">1C</xref>, <xref ref-type="fig" rid="F20">20C</xref>). Genital double-somite longest of urosome, with weakly expanded proximal 1/2 ornamented with transverse ridges on dorsal surface; distal 1/2 ornamented with scattered integumental wrinkles in lateral and dorsal surfaces (Figs <xref ref-type="fig" rid="F18">18C</xref>, <xref ref-type="fig" rid="F20">20C</xref>); pair of long, slender ovigerous spines inserted on ventral surface (Figs <xref ref-type="fig" rid="F16">16A–C</xref>, <xref ref-type="fig" rid="F17">17B</xref>, <xref ref-type="fig" rid="F18">18C</xref>, os); spines basally conjoined, equally long, both ending in acute, parallel points. Caudal rami subquadrate (Fig. <xref ref-type="fig" rid="F18">18C</xref>), ~1.3× as long as broad, each ramus armed with five caudal setae (I–V), proximal outer seta I longest, outer terminal seta III proximally expanded, seta V shortest, slender, inserted dorsally (Figs <xref ref-type="fig" rid="F18">18C</xref>, <xref ref-type="fig" rid="F20">20C, D</xref>).</p><p>
              Antennules relatively robust, slender, divergent, 0.42 mm in length, ~20% of total body length and almost 35% of cephalothorax length (Fig. <xref ref-type="fig" rid="F16">16B, C</xref>); antennules 4-segmented, segments 3 and 4 partly fused; Intersegmental division between segments 1 and 2 and 2 and 3 complete (Fig. <xref ref-type="fig" rid="F17">17A</xref>); length ratio of antennular segments (proximal to distal) 19.20: 16.55: 17.88: 46.36 (Fig. <xref ref-type="fig" rid="F20">20B</xref>). Following <xref ref-type="bibr" rid="B4">Grygier and Ohtsuka’s (1995)</xref> setal nomenclature for female antennules, first segment armed with slender, spiniform element 1; second segment carrying complete armature comprising slender spiniform elements 2v<sub>1-3</sub> and 2d<sub>1,2</sub>, and setiform element IId (Figs <xref ref-type="fig" rid="F17">17A</xref>, <xref ref-type="fig" rid="F20">20B</xref>); third segment with slender, stout spiniform element 3 and setiform elements IIId and IIIv (Fig. <xref ref-type="fig" rid="F17">17A</xref>), fourth segment longest of antennule, proximal 1/2 armed with short, slender spiniform elements 4v<sub>1,2</sub>, setiform elements IVv and IVd, and aesthetasc 4 aes (Figs <xref ref-type="fig" rid="F17">17A</xref>, <xref ref-type="fig" rid="F20">20B</xref>). Distal 1/2 of fourth segment armature comprising setiform elements Vd, Vm, Vd, and spiniform element 5; apical armature including apical aesthetasc 6aes, apical spine 6<sub>1, 2</sub>, the former being short and blunt. Outer distal margin with setae of the “b-group”; b<sub>1-3,5,6</sub>, only b<sub>1</sub>, b<sub>3</sub> branched (Fig. <xref ref-type="fig" rid="F20">20B</xref>).</p><p>First pedigerous somite and succeeding three free thoracic somites each bearing well-developed pair of biramous swimming legs (Fig. <xref ref-type="fig" rid="F19">19C–E</xref>), all with exopod longer than endopod. Swimming legs 1–4 robust, with setal armature pattern as described by <xref ref-type="bibr" rid="B29">Suárez-Morales and Palomares-García (1995)</xref> (Fig. <xref ref-type="fig" rid="F19">19C–E</xref>). Exopodal spines of legs 1–4 apically rounded (Fig. <xref ref-type="fig" rid="F19">19C–E</xref>, arrowheads). Basipodal seta of third swimming leg longest (Fig. <xref ref-type="fig" rid="F19">19D</xref>) Armature formula of swimming legs 1–4 as:</p><p><bold><italic>Legs Basis Endopod Exopod</italic></bold> :</p><p>Leg 1 1-0 0-1; 0-1; 1, 2-2 I-1; 0-1; I, 2, 2</p><p>Legs 2–4 1-0 0-1; 0-1; 1, 2, 2 I-1; 0-1;I, 2, 3</p><p><bold><italic>Fifth legs</italic></bold> (Figs <xref ref-type="fig" rid="F18">18C, D</xref>, <xref ref-type="fig" rid="F20">20C, D</xref>) biramous, represented by large, weakly corrugate subrectangular exopodal segment armed with three equally long terminal setae (Fig. <xref ref-type="fig" rid="F18">18C, D</xref>). Endopod represented by small thumb-like lobe armed with short distal seta (Fig. <xref ref-type="fig" rid="F18">18D</xref>; <xref ref-type="bibr" rid="B29">Suárez-Morales and Palomares-García 1995</xref>: fig. 2a). Fifth leg setae long, reaching proximal margin of caudal rami (Fig. <xref ref-type="fig" rid="F18">18C</xref>; <xref ref-type="bibr" rid="B29">Suárez-Morales and Palomares-García 1995</xref>: figs 2a, 3a, b).</p><p><bold>Male.</bold> Unknown.</p></tp:treatment-sec><tp:treatment-sec sec-type="remarks" id="SECID0E4AAI"><title>Remarks.</title><p>In the original description of this species, <xref ref-type="bibr" rid="B29">Suárez-Morales and Palomares-García (1995)</xref> emphasized the structure and armature of the fifth leg as the main distinctive character of <italic><tp:taxon-name><tp:taxon-name-part taxon-name-part-type="genus" reg="Monstrilla">M.</tp:taxon-name-part> <tp:taxon-name-part taxon-name-part-type="species" reg="gibbosa">gibbosa</tp:taxon-name-part></tp:taxon-name></italic>. They compared it with several other congeneric species sharing a 3 exopodal-1 endopodal fifth leg setal armature, like <italic><tp:taxon-name><tp:taxon-name-part taxon-name-part-type="genus" reg="Monstrilla">M.</tp:taxon-name-part> <tp:taxon-name-part taxon-name-part-type="species" reg="turgida">turgida</tp:taxon-name-part></tp:taxon-name></italic> Scott, 1909, <italic><tp:taxon-name><tp:taxon-name-part taxon-name-part-type="genus" reg="Monstrillopsis">M.</tp:taxon-name-part> <tp:taxon-name-part taxon-name-part-type="species" reg="reticulata">reticulata</tp:taxon-name-part></tp:taxon-name></italic> Davis, 1949, <italic><tp:taxon-name><tp:taxon-name-part taxon-name-part-type="genus" reg="Monstrilla">M.</tp:taxon-name-part> <tp:taxon-name-part taxon-name-part-type="species" reg="longicornis">longicornis</tp:taxon-name-part></tp:taxon-name></italic> Thompson, 1890, <italic><tp:taxon-name><tp:taxon-name-part taxon-name-part-type="genus" reg="Monstrilla">M.</tp:taxon-name-part> <tp:taxon-name-part taxon-name-part-type="species" reg="lata">lata</tp:taxon-name-part></tp:taxon-name></italic> Desai &amp; Bal, 1963, and <italic><tp:taxon-name><tp:taxon-name-part taxon-name-part-type="genus" reg="Monstrilla">M.</tp:taxon-name-part> <tp:taxon-name-part taxon-name-part-type="species" reg="barbata">barbata</tp:taxon-name-part></tp:taxon-name></italic>. Details of the fifth leg lobes and setae were compared among species of this group to reliably recognize <italic><tp:taxon-name><tp:taxon-name-part taxon-name-part-type="genus" reg="Monstrilla">M.</tp:taxon-name-part> <tp:taxon-name-part taxon-name-part-type="species" reg="gibbosa">gibbosa</tp:taxon-name-part></tp:taxon-name></italic>. In addition, <xref ref-type="bibr" rid="B28">Suárez-Morales and McKinnon (2025)</xref> included <italic><tp:taxon-name><tp:taxon-name-part taxon-name-part-type="genus" reg="Monstrilla">M.</tp:taxon-name-part> <tp:taxon-name-part taxon-name-part-type="species" reg="gibbosa">gibbosa</tp:taxon-name-part></tp:taxon-name></italic> among the species of <italic><tp:taxon-name><tp:taxon-name-part taxon-name-part-type="genus" reg="Monstrilla">Monstrilla</tp:taxon-name-part></tp:taxon-name></italic> with a relatively long fifth leg endopodal lobe, together with the Baja Californian <italic><tp:taxon-name><tp:taxon-name-part taxon-name-part-type="genus" reg="Monstrilla">M.</tp:taxon-name-part> <tp:taxon-name-part taxon-name-part-type="species" reg="hendrickxi">hendrickxi</tp:taxon-name-part></tp:taxon-name></italic> Suárez-Morales &amp; Velázquez-Ornelas, 2024 and the Australian <italic><tp:taxon-name><tp:taxon-name-part taxon-name-part-type="genus" reg="Monstrilla">M.</tp:taxon-name-part> <tp:taxon-name-part taxon-name-part-type="species" reg="janetgrieveae">janetgrieveae</tp:taxon-name-part></tp:taxon-name></italic> Suárez-Morales &amp; McKinnon, 2025; the inner lobe of <italic><tp:taxon-name><tp:taxon-name-part taxon-name-part-type="genus" reg="Monstrilla">M.</tp:taxon-name-part> <tp:taxon-name-part taxon-name-part-type="species" reg="gibbosa">gibbosa</tp:taxon-name-part></tp:taxon-name></italic> is clearly the shortest among these species, barely reaching the midlength of the exopodal lobe inner margin; in addition, the endopodal lobe is unarmed in <italic><tp:taxon-name><tp:taxon-name-part taxon-name-part-type="genus" reg="Monstrilla">M.</tp:taxon-name-part> <tp:taxon-name-part taxon-name-part-type="species" reg="hendrickxi">hendrickxi</tp:taxon-name-part></tp:taxon-name></italic>. The antennules length and segmental fusion patterns were also evaluated to distinguish <italic><tp:taxon-name><tp:taxon-name-part taxon-name-part-type="genus" reg="Monstrilla">M.</tp:taxon-name-part> <tp:taxon-name-part taxon-name-part-type="species" reg="gibbosa">gibbosa</tp:taxon-name-part></tp:taxon-name></italic>. It was also noticed that the rhomboid shape of the apical spiniform antennular element 6<sub>1</sub> (<italic>sensu</italic><xref ref-type="bibr" rid="B4">Grygier and Ohtsuka 1995</xref>) is unique among the compared species of <italic><tp:taxon-name><tp:taxon-name-part taxon-name-part-type="genus" reg="Monstrilla">Monstrilla</tp:taxon-name-part></tp:taxon-name></italic>. The presence of an antero-ventral hump-like cephalic process was described as the main distinctive character of <italic><tp:taxon-name><tp:taxon-name-part taxon-name-part-type="genus" reg="Monstrilla">M.</tp:taxon-name-part> <tp:taxon-name-part taxon-name-part-type="species" reg="gibbosa">gibbosa</tp:taxon-name-part></tp:taxon-name></italic>; in fact, this process, previously described as two processes, is a single bipartite one (Fig. <xref ref-type="fig" rid="F19">19A</xref>), but not discernible as such in lateral view (Fig. <xref ref-type="fig" rid="F18">18A</xref>). Another unique character of this species is the presence of a pair of globular processes in the frontal area adjacent to the antennules insertion; this kind of process has not been described in other known species of <italic><tp:taxon-name><tp:taxon-name-part taxon-name-part-type="genus" reg="Monstrilla">Monstrilla</tp:taxon-name-part></tp:taxon-name></italic>. It was depicted by <xref ref-type="bibr" rid="B29">Suárez-Morales and Palomares-García (1995</xref>: fig. 3d) but was not included in the description. Also, <xref ref-type="bibr" rid="B29">Suárez-Morales and Palomares-García (1995</xref>: fig. 2b, c) depicted the antennular setal armature as comprising three branched setae, but there are only two branched setae (b<sub>1</sub>, b<sub>3</sub>) in the holotype (Figs <xref ref-type="fig" rid="F17">17A</xref>, <xref ref-type="fig" rid="F20">20B</xref>). A set of branched “b-group” setae has been reported also in other species of the genus like <italic><tp:taxon-name><tp:taxon-name-part taxon-name-part-type="genus" reg="Monstrilla">M.</tp:taxon-name-part> <tp:taxon-name-part taxon-name-part-type="species" reg="grandis">grandis</tp:taxon-name-part></tp:taxon-name></italic> Giesbrecht, 1891, <italic><tp:taxon-name><tp:taxon-name-part taxon-name-part-type="genus" reg="Monstrilla">M.</tp:taxon-name-part> <tp:taxon-name-part taxon-name-part-type="species" reg="bahiana">bahiana</tp:taxon-name-part></tp:taxon-name></italic> Suárez-Morales &amp; Dias, 2001, <italic><tp:taxon-name><tp:taxon-name-part taxon-name-part-type="genus" reg="Monstrilla">M.</tp:taxon-name-part> <tp:taxon-name-part taxon-name-part-type="species" reg="bernardensis">bernardensis</tp:taxon-name-part></tp:taxon-name></italic> Davis &amp; Green, 1974 (<xref ref-type="bibr" rid="B28">Suárez-Morales and McKinnon 2025</xref>) and recently also in the Chinese <italic><tp:taxon-name><tp:taxon-name-part taxon-name-part-type="genus" reg="Monstrilla">M.</tp:taxon-name-part> <tp:taxon-name-part taxon-name-part-type="species" reg="pseudograndis">pseudograndis</tp:taxon-name-part></tp:taxon-name></italic> Zhou, Lian &amp; Tan, 2025.</p><p>In <xref ref-type="bibr" rid="B29">Suárez-Morales and Palomares-García (1995</xref>: fig. 2a), the fifth leg exopodal setae are depicted as having a relatively shorter middle exopodal seta, whereas the innermost seta is in fact the shortest in the holotype (Figs <xref ref-type="fig" rid="F17">17B</xref>, <xref ref-type="fig" rid="F18">18C</xref>). Another relevant character that was depicted (<xref ref-type="bibr" rid="B29">Suárez-Morales and Palomares-García (1995</xref>: figs 1a, 3b) but not described is the presence of a proximally swollen caudal seta (seta III) in <italic><tp:taxon-name><tp:taxon-name-part taxon-name-part-type="genus" reg="Monstrilla">M.</tp:taxon-name-part> <tp:taxon-name-part taxon-name-part-type="species" reg="gibbosa">gibbosa</tp:taxon-name-part></tp:taxon-name></italic> (Figs <xref ref-type="fig" rid="F18">18C</xref>, <xref ref-type="fig" rid="F20">20D</xref>). According to <xref ref-type="bibr" rid="B28">Suárez-Morales and McKinnon (2025)</xref>, several Australian species of <italic><tp:taxon-name><tp:taxon-name-part taxon-name-part-type="genus" reg="Monstrilla">Monstrilla</tp:taxon-name-part></tp:taxon-name></italic> exhibit proximally swollen caudal setae (setae III and IV), thus diverging from <italic><tp:taxon-name><tp:taxon-name-part taxon-name-part-type="genus" reg="Monstrilla">M.</tp:taxon-name-part> <tp:taxon-name-part taxon-name-part-type="species" reg="gibbosa">gibbosa</tp:taxon-name-part></tp:taxon-name></italic>, exhibiting a single swollen seta.</p></tp:treatment-sec><tp:treatment-sec><!--Section generated to contain objects referenced in tp:taxon-treatment.--><fig id="F1" position="float" orientation="portrait"><object-id xmlns:xlink="http://www.w3.org/1999/xlink" content-type="doi" xlink:type="simple">10.3897/zookeys.1251.157981.figure1</object-id><object-id xmlns:xlink="http://www.w3.org/1999/xlink" content-type="arpha" xlink:type="simple">D2BAF6FA-3CA3-59A5-9A79-286099C123E8</object-id><label>Figure 1.</label><caption><p><italic><tp:taxon-name><tp:taxon-name-part taxon-name-part-type="genus" reg="Monstrilla">Monstrilla</tp:taxon-name-part> <tp:taxon-name-part taxon-name-part-type="species" reg="barbata">barbata</tp:taxon-name-part></tp:taxon-name></italic> Suárez-Morales &amp; Gasca-Serrano, 1992 adult female holotype from the Gulf of California. A. Habitus, ventral; B. Habitus, dorsal; C. Habitus, lateral. Abbreviation: plp = postero-lateral process.</p></caption><graphic xmlns:xlink="http://www.w3.org/1999/xlink" xlink:href="zookeys-1251-209_article-157981__-g001.jpg" position="float" orientation="portrait" xlink:type="simple" id="oo_1412953.jpg"><uri content-type="original_file" xlink:type="simple">https://binary.pensoft.net/fig/1412953</uri></graphic></fig></tp:treatment-sec><ref-list><ref id="B4"><mixed-citation xmlns:xlink="http://www.w3.org/1999/xlink" xlink:type="simple"><person-group><name name-style="western"><surname>Grygier</surname><given-names>MJ</given-names></name><name name-style="western"><surname>Ohtsuka</surname><given-names>S</given-names></name></person-group> (<year>1995</year>) <article-title>Sem observation of the nauplius of <italic><tp:taxon-name><tp:taxon-name-part taxon-name-part-type="genus">Monstrilla</tp:taxon-name-part> <tp:taxon-name-part taxon-name-part-type="species">hamatapex</tp:taxon-name-part></tp:taxon-name></italic>, new species, from Japan and an example of upgraded descriptive standards for monstrilloid copepods.</article-title><source>Journal of Crustacean Biology</source><volume>15</volume>(<issue>4</issue>): <fpage>703</fpage>–<lpage>719</lpage>. <ext-link xlink:href="10.2307/20021092" ext-link-type="doi" xlink:type="simple">https://doi.org/10.2307/20021092</ext-link></mixed-citation></ref><ref id="B6"><mixed-citation xmlns:xlink="http://www.w3.org/1999/xlink" xlink:type="simple"><person-group><name name-style="western"><surname>Huys</surname><given-names>R</given-names></name><name name-style="western"><surname>Boxshall</surname><given-names>GA</given-names></name></person-group> (<year>1991</year>) Copepod Evolution. The Ray Society (Vol. 159). London, 468 pp.</mixed-citation></ref><ref id="B29"><mixed-citation xmlns:xlink="http://www.w3.org/1999/xlink" xlink:type="simple"><person-group><name name-style="western"><surname>Suárez-Morales</surname><given-names>E</given-names></name><name name-style="western"><surname>Palomares-García</surname><given-names>R</given-names></name></person-group> (<year>1995</year>) <article-title>A new species of <italic><tp:taxon-name><tp:taxon-name-part taxon-name-part-type="genus">Monstrilla</tp:taxon-name-part></tp:taxon-name></italic> (<tp:taxon-name><tp:taxon-name-part taxon-name-part-type="subclass">Copepoda</tp:taxon-name-part></tp:taxon-name>: <tp:taxon-name><tp:taxon-name-part taxon-name-part-type="order">Monstrilloida</tp:taxon-name-part></tp:taxon-name>) from a coastal system of the Baja California Peninsula, Mexico.</article-title><source>Journal of Plankton Research</source><volume>17</volume>(<issue>4</issue>): <fpage>745</fpage>–<lpage>752</lpage>. <ext-link xlink:href="10.1093/plankt/17.4.745" ext-link-type="doi" xlink:type="simple">https://doi.org/10.1093/plankt/17.4.745</ext-link></mixed-citation></ref><ref id="B28"><mixed-citation xmlns:xlink="http://www.w3.org/1999/xlink" xlink:type="simple"><person-group><name name-style="western"><surname>Suárez-Morales</surname><given-names>E</given-names></name><name name-style="western"><surname>McKinnon</surname><given-names>AD</given-names></name></person-group> (<year>2025</year>) <article-title>The Australian <tp:taxon-name><tp:taxon-name-part taxon-name-part-type="order">Monstrilloida</tp:taxon-name-part></tp:taxon-name> 3. <italic><tp:taxon-name><tp:taxon-name-part taxon-name-part-type="genus">Caromiobenella</tp:taxon-name-part></tp:taxon-name></italic> Jeon, Lee &amp; Soh, 2018, <italic><tp:taxon-name><tp:taxon-name-part taxon-name-part-type="genus">Monstrilla</tp:taxon-name-part></tp:taxon-name></italic> Dana, 1849, and <italic><tp:taxon-name><tp:taxon-name-part taxon-name-part-type="genus">Sarsimonstrillus</tp:taxon-name-part></tp:taxon-name></italic> n. gen.</article-title><source>Zootaxa Monographs</source><volume>5576</volume>(<issue>1</issue>): <fpage>1</fpage>–<lpage>99</lpage>. <ext-link xlink:href="10.11646/zootaxa.5576.1.1" ext-link-type="doi" xlink:type="simple">https://doi.org/10.11646/zootaxa.5576.1.1</ext-link></mixed-citation></ref></ref-list></tp:taxon-treatment>
