# Supplementary material for: ﻿Monstrilloid copepods (Crustacea, Copepoda) in the U.S. National Museum of Natural History, Smithsonian Institution: updated redescriptions of Mexican species of Monstrilla Dana
Source: Zookeys. 2025 Sep 10;1251:209–50. doi: 10.3897/zookeys.1251.157981 (PMC12444361; doi:10.3897/zookeys.1251.157981)
Supplement: XML Treatment for Monstrilla mariaeugeniae [file zookeys.1251.157981-treatment7.xml]

<!DOCTYPE tp:taxon-treatment
  PUBLIC "-//TaxonX//DTD Taxonomic Treatment Publishing DTD v0 20100105//EN" "tax-treatment-NSO.dtd">
<tp:taxon-treatment xmlns:tp="http://www.plazi.org/taxpub"><tp:treatment-meta><kwd-group><label>Taxon classification</label><kwd>
                <named-content content-type="kingdom">Animalia</named-content>
              </kwd><kwd>
                <named-content content-type="order">Monstrilloida</named-content>
              </kwd><kwd>
                <named-content content-type="family">Monstrillidae</named-content>
              </kwd></kwd-group><mixed-citation publication-type="journal"><person-group><name><surname>Suárez-Morales</surname><given-names>Eduardo</given-names></name></person-group><article-title>﻿Monstrilloid copepods (<tp:taxon-name><tp:taxon-name-part taxon-name-part-type="subphylum">Crustacea</tp:taxon-name-part></tp:taxon-name>, <tp:taxon-name><tp:taxon-name-part taxon-name-part-type="subclass">Copepoda</tp:taxon-name-part></tp:taxon-name>) in the U.S. National Museum of Natural History, Smithsonian Institution: updated redescriptions of Mexican species of <italic><tp:taxon-name><tp:taxon-name-part taxon-name-part-type="genus" reg="Monstrilla">Monstrilla</tp:taxon-name-part></tp:taxon-name></italic> Dana</article-title><source>Zookeys</source><day>10</day><month>09</month><year>2025</year><volume>1251</volume><fpage>209</fpage><lpage>250</lpage><pub-id pub-id-type="doi">10.3897/zookeys.1251.157981</pub-id></mixed-citation></tp:treatment-meta><tp:nomenclature><label>﻿</label><tp:taxon-name><object-id xmlns:xlink="http://www.w3.org/1999/xlink" content-type="arpha" xlink:type="simple">8ED07EE7-A5FB-5F59-90D6-7295310A67C4</object-id>
              <tp:taxon-name-part taxon-name-part-type="genus" reg="Monstrilla">Monstrilla</tp:taxon-name-part>
              <tp:taxon-name-part taxon-name-part-type="species" reg="mariaeugeniae">mariaeugeniae</tp:taxon-name-part>
            </tp:taxon-name><tp:taxon-authority>Suárez-Morales &amp; Islas-Landeros, 1993</tp:taxon-authority><xref ref-type="fig" rid="F21">Figs 21</xref><xref ref-type="fig" rid="F22">, 22</xref><xref ref-type="fig" rid="F23">, 23</xref></tp:nomenclature><tp:treatment-sec sec-type="material" id="SECID0E1MAI"><title>Material examined.</title><p>
              <bold>
                <italic>Holotype</italic>
              </bold>
            </p></tp:treatment-sec><tp:treatment-sec sec-type="•" id="SECID0EFNAI"><title>•</title><p>female, vial deposited at the <named-content xmlns:xlink="http://www.w3.org/1999/xlink" content-type="dwc:institutional_code" xlink:title="U.S. National Museum of Natural History, Smithsonian Institution" xlink:href="http://grbio.org/institution/smithsonian-institution-national-museum-natural-history-0" xlink:type="simple">USNM</named-content>-Smithsonian Institution under number <named-content xmlns:xlink="http://www.w3.org/1999/xlink" content-type="dwc:institutional_code" xlink:title="U.S. National Museum of Natural History, Smithsonian Institution" xlink:href="http://grbio.org/institution/smithsonian-institution-national-museum-natural-history-0" xlink:type="simple">USNM</named-content>-251840. Paratypes: adult female, vial deposited at the <named-content xmlns:xlink="http://www.w3.org/1999/xlink" content-type="dwc:institutional_code" xlink:title="U.S. National Museum of Natural History, Smithsonian Institution" xlink:href="http://grbio.org/institution/smithsonian-institution-national-museum-natural-history-0" xlink:type="simple">USNM</named-content> (<named-content xmlns:xlink="http://www.w3.org/1999/xlink" content-type="dwc:institutional_code" xlink:title="U.S. National Museum of Natural History, Smithsonian Institution" xlink:href="http://grbio.org/institution/smithsonian-institution-national-museum-natural-history-0" xlink:type="simple">USNM</named-content>-251841), Washington D.C. Additional paratypes, seven adult females, deposited in the Collection of Zooplankton at El Colegio de la Frontera Sur (<named-content xmlns:xlink="http://www.w3.org/1999/xlink" content-type="dwc:institutional_code" xlink:title="El Colegio de la Frontera Sur" xlink:href="http://grbio.org/institution/el-colegio-de-la-frontera-sur-mexico" xlink:type="simple">ECOSUR</named-content>) in Chetumal, Mexico. Types preserved in ethanol.</p></tp:treatment-sec><tp:treatment-sec sec-type="type locality" id="SECID0EEOAI"><title>Type locality.</title><p>Reef lagoon off Puerto Morelos, state of Quintana Roo, northern part of the Yucatan Peninsula eastern coast (<named-content xmlns:xlink="http://www.w3.org/1999/xlink" content-type="dwc:verbatimCoordinates" xlink:type="simple"><named-content content-type="geo-json" specific-use="{&#34;type&#34;:&#34;Point&#34;,&#34;coordinates&#34;:[-86.908333,20.258333]}" id="NCID0ENOAI" xlink:type="simple">20°15.5'N, 86°54.5'W</named-content></named-content>). Water column. Depth 1.2 m.</p></tp:treatment-sec><tp:treatment-sec sec-type="description" id="SECID0ESOAI"><title>Description of adult female holotype.</title><p>Body length of holotype 4.5 mm, paratypes body length ranging between 4.2 and 4.7 mm. Cephalothorax long, robust, representing almost 66% of total body length, with lateral expansions at distal end of cephalothorax (Fig. <xref ref-type="fig" rid="F21">21A–C</xref>; <xref ref-type="bibr" rid="B26">Suárez-Morales and Islas-Landeros 1993</xref>: fig. 1a). Oral cone weakly developed, papilla-like (Fig. <xref ref-type="fig" rid="F21">21A, B</xref>, oc), located at 43% along ventral surface of cephalothorax. Cephalic region with weakly produced, lightly rugose ‘forehead’ (Fig. <xref ref-type="fig" rid="F22">22C</xref>) with pilose integumental field between antennules insertion (Fig. <xref ref-type="fig" rid="F22">22C</xref>, pvf); ventral preoral surface with single pair of protuberant nipple-like processes with adjacent integumental wrinkles (Fig. <xref ref-type="fig" rid="F22">22C</xref>, nlp; Suárez-Morales and Islas-Landeros, 1993: fig. 1k), and adjacent field of minute integumental wrinkles. Eyes weakly pigmented, comprising two lateral cups (Fig. <xref ref-type="fig" rid="F21">21C</xref>, lec) and ventral medial cup (Fig. <xref ref-type="fig" rid="F21">21C</xref>, mec), medial cup slightly larger than lateral cups.</p><fig id="F21" position="float" orientation="portrait"><object-id xmlns:xlink="http://www.w3.org/1999/xlink" content-type="doi" xlink:type="simple">10.3897/zookeys.1251.157981.figure21</object-id><object-id xmlns:xlink="http://www.w3.org/1999/xlink" content-type="arpha" xlink:type="simple">37B43FEC-B951-5EDA-95D2-54F294244C2C</object-id><label>Figure 21.</label><caption><p><italic><tp:taxon-name><tp:taxon-name-part taxon-name-part-type="genus" reg="Monstrilla">Monstrilla</tp:taxon-name-part> <tp:taxon-name-part taxon-name-part-type="species" reg="mariaeugeniae">mariaeugeniae</tp:taxon-name-part></tp:taxon-name></italic> Suárez-Morales &amp; Islas-Landeros, 1993, female holotype from the Mexican Caribbean. A. Habitus, ventral; B. Habitus lateral; C. Habitus, dorsal.</p></caption><graphic xmlns:xlink="http://www.w3.org/1999/xlink" xlink:href="zookeys-1251-209_article-157981__-g021.jpg" position="float" orientation="portrait" xlink:type="simple" id="oo_1412973.jpg"><uri content-type="original_file" xlink:type="simple">https://binary.pensoft.net/fig/1412973</uri></graphic></fig><fig id="F22" position="float" orientation="portrait"><object-id xmlns:xlink="http://www.w3.org/1999/xlink" content-type="doi" xlink:type="simple">10.3897/zookeys.1251.157981.figure22</object-id><object-id xmlns:xlink="http://www.w3.org/1999/xlink" content-type="arpha" xlink:type="simple">55424694-179F-551B-A5F0-E5C11D3BB12E</object-id><label>Figure 22.</label><caption><p><italic><tp:taxon-name><tp:taxon-name-part taxon-name-part-type="genus" reg="Monstrilla">Monstrilla</tp:taxon-name-part> <tp:taxon-name-part taxon-name-part-type="species" reg="mariaeugeniae">mariaeugeniae</tp:taxon-name-part></tp:taxon-name></italic> Suárez-Morales &amp; Islas-Landeros, 1993, female holotype from the Mexican Caribbean. A. Urosome, ventral B. Urosome, lateral (arrowheads indicate dorsal integumental wrinkles); C. Anterior part of cephalic region, ventral; D. Left antennule with setal armature (sensu <xref ref-type="bibr" rid="B4">Grygier and Ohtsuka 1995</xref>); E. Fifth leg, lateral. Abbreviations: en = endopod; exp = exopod; nlp = nipple-like processes; os = ovigerous spines; pvf = pilose ventral field.</p></caption><graphic xmlns:xlink="http://www.w3.org/1999/xlink" xlink:href="zookeys-1251-209_article-157981__-g022.jpg" position="float" orientation="portrait" xlink:type="simple" id="oo_1412974.jpg"><uri content-type="original_file" xlink:type="simple">https://binary.pensoft.net/fig/1412974</uri></graphic></fig><p><bold><italic>Urosome consisting of four somites</italic></bold>: fifth pedigerous somite (carrying fifth legs), genital double-somite with pair of ovigerous spines (Fig. <xref ref-type="fig" rid="F22">22A, B</xref>; Suárez-Morales and Islas-Landeros, 1993: fig. 1e, f), free preanal somite, and anal somite carrying pair of caudal rami; length ratio of urosomites (from proximal to distal) being: 40.24: 24.39: 20.73: 14.64 (Fig. <xref ref-type="fig" rid="F22">22A, B</xref>). Genital double-somite with weakly expanded lateral margins, dorsal surface ornamented with transverse integumental ridges (Figs <xref ref-type="fig" rid="F22">22B</xref>, <xref ref-type="fig" rid="F23">23B</xref>, arrowhead). Ovigerous spines short, sausage-like, inserted on ventral surface (Fig. <xref ref-type="fig" rid="F22">22B</xref>, os), barely reaching distal margin of anal somite (Fig. <xref ref-type="fig" rid="F22">22A, B</xref>); spines distally tapering into acute, parallel points. Caudal rami subquadrate (Fig. <xref ref-type="fig" rid="F23">23B</xref>), ~1.2× as long as broad, each ramus armed with five caudal setae (I–V), proximal outer seta I longest, outer seta II reduced, shortest (Fig. <xref ref-type="fig" rid="F23">23B</xref>).</p><fig id="F23" position="float" orientation="portrait"><object-id xmlns:xlink="http://www.w3.org/1999/xlink" content-type="doi" xlink:type="simple">10.3897/zookeys.1251.157981.figure23</object-id><object-id xmlns:xlink="http://www.w3.org/1999/xlink" content-type="arpha" xlink:type="simple">7373C103-2240-589E-90C5-BE6808957387</object-id><label>Figure 23.</label><caption><p><italic><tp:taxon-name><tp:taxon-name-part taxon-name-part-type="genus" reg="Monstrilla">Monstrilla</tp:taxon-name-part> <tp:taxon-name-part taxon-name-part-type="species" reg="mariaeugeniae">mariaeugeniae</tp:taxon-name-part></tp:taxon-name></italic> Suárez-Morales &amp; Islas-Landeros, 1993, female holotype from the Mexican Caribbean. A. Antennules, dorsal; B. Urosome, dorsal; C. First swimming leg, anterior; D. Second swimming leg, anterior; E. Third swimming leg, anterior. Abbreviations: bs = basipodal seta; caudal setae I–IV sensu <xref ref-type="bibr" rid="B6">Huys and Boxshall 1991</xref>; P5 = fifth leg.</p></caption><graphic xmlns:xlink="http://www.w3.org/1999/xlink" xlink:href="zookeys-1251-209_article-157981__-g023.jpg" position="float" orientation="portrait" xlink:type="simple" id="oo_1412975.jpg"><uri content-type="original_file" xlink:type="simple">https://binary.pensoft.net/fig/1412975</uri></graphic></fig><p>
              Antennules relatively robust, slender, parallel, ~28% of total body length and almost 43% of cephalothorax length (Fig. <xref ref-type="fig" rid="F21">21A, C</xref>); antennules 4-segmented, segments 2–4 partly fused; proximalmost intersegmental division complete (Figs <xref ref-type="fig" rid="F22">22D</xref>, <xref ref-type="fig" rid="F23">23A</xref>); divisions between successive segments marked by strong constrictions (Fig. <xref ref-type="fig" rid="F22">22D</xref>). Length ratio of antennular segments (proximal to distal, identified by segmental armature sensu <xref ref-type="bibr" rid="B4">Grygier and Ohtsuka 1995</xref>): 11.21: 23.36: 15.88: 49.55 (Figs <xref ref-type="fig" rid="F22">22D</xref>, <xref ref-type="fig" rid="F23">23A</xref>). Following <xref ref-type="bibr" rid="B4">Grygier and Ohtsuka’s (1995)</xref> setal nomenclature for female antennules, first segment unarmed, element 1 absent (Fig. <xref ref-type="fig" rid="F22">22D</xref>, asterisk); second segment carrying complete armature comprising short, slender spiniform elements 2v<sub>1-3</sub> and 2d<sub>1,2</sub>, and setiform element IId (Figs <xref ref-type="fig" rid="F22">22D</xref>, <xref ref-type="fig" rid="F23">23A</xref>); third segment with slender, curved spiniform element 3 and setiform element IIId; element IIIv not observed (Fig. <xref ref-type="fig" rid="F22">22D</xref>); third segment with disk-shaped integumental window (Fig. <xref ref-type="fig" rid="F22">22D</xref>, iw1). Fourth segment longest of antennule, showing two additional constrictions. Proximal 1/3 of segment armed with short, slender spiniform elements 4v<sub>1,2</sub>, 4d<sub>1,2</sub> and ornamented with disk-like integumental window (Fig. <xref ref-type="fig" rid="F22">22D</xref>, iw2). Armature of fourth segment distal 1/2 reduced, comprising setiform element Vd only; third disk-like integumental window present on this segment (Fig. <xref ref-type="fig" rid="F22">22D</xref>, iw3). Apical armature not observable in type specimens, possibly broken off during collection.</p><p>First pedigerous somite and succeeding three free thoracic somites each bearing well-developed pair of biramous swimming legs (Fig. <xref ref-type="fig" rid="F23">23C–E</xref>), all with exopod longer than endopod. Legs 2–4: identical in size and setation, carrying outer basipodal seta (Fig. <xref ref-type="fig" rid="F23">23C–E</xref>, bs); basipodal seta longest in leg 3 (Fig. <xref ref-type="fig" rid="F23">23E</xref>). Swimming legs 1–4 with relatively short, robust apical spiniform setae on the third exopod. Setal armature pattern as described by <xref ref-type="bibr" rid="B26">Suárez-Morales and Islas-Landeros (1993)</xref> (see also Fig. <xref ref-type="fig" rid="F23">23C–E</xref>). Armature formula of swimming legs 1–4 as:</p><p><bold><italic>Legs Basis Endopod Exopod</italic></bold> :</p><p>Leg 1 1-0 0-1; 0-1; 1, 2, 2 I-1; 0-1; I, 2, 2</p><p>Legs 2–4 1-0 0-1; 0-1; 1, 2, 2 I-1; 0-1; I, 2, 3</p><p><bold><italic>Fifth legs</italic></bold> (Figs <xref ref-type="fig" rid="F22">22A, B, E</xref>, <xref ref-type="fig" rid="F23">23B</xref>) biramous, represented by large, smooth subrectangular exopodal segment armed with two equally long terminal setae (Figs <xref ref-type="fig" rid="F22">22A</xref>, <xref ref-type="fig" rid="F23">23B</xref>). Endopod represented by long digitiform, unarmed inner lobe reaching distal margin of exopodal lobe (Fig. <xref ref-type="fig" rid="F22">22A</xref>). Fifth leg setae long, barely reaching distal margin of caudal rami (Fig. <xref ref-type="fig" rid="F23">23B</xref>; <xref ref-type="bibr" rid="B26">Suárez-Morales and Islas-Landeros 1993</xref>: fig. 1a, e, h).</p><p><bold>Male.</bold> Unknown (see further comments in <xref ref-type="bibr" rid="B20">Suárez-Morales 2022</xref>).</p></tp:treatment-sec><tp:treatment-sec sec-type="remarks" id="SECID0ELYAI"><title>Remarks.</title><p><italic><tp:taxon-name><tp:taxon-name-part taxon-name-part-type="genus" reg="Monstrilla">Monstrilla</tp:taxon-name-part> <tp:taxon-name-part taxon-name-part-type="species" reg="mariaeugeniae">mariaeugeniae</tp:taxon-name-part></tp:taxon-name></italic> is the largest (body length = 4.2–4.7 mm) monstrilloid copepod reported from the Mexican Caribbean, followed by <italic><tp:taxon-name><tp:taxon-name-part taxon-name-part-type="genus" reg="Monstrilla">M.</tp:taxon-name-part> <tp:taxon-name-part taxon-name-part-type="species" reg="elongata">elongata</tp:taxon-name-part></tp:taxon-name></italic> (4.2 mm) and <italic><tp:taxon-name><tp:taxon-name-part taxon-name-part-type="genus" reg="Monstrilla">M.</tp:taxon-name-part> <tp:taxon-name-part taxon-name-part-type="species" reg="xcalakensis">xcalakensis</tp:taxon-name-part></tp:taxon-name></italic> (3.51 mm). In the original description this species was considered to be closely related with <italic><tp:taxon-name><tp:taxon-name-part taxon-name-part-type="genus" reg="Monstrilla">M.</tp:taxon-name-part> <tp:taxon-name-part taxon-name-part-type="species" reg="wandelii">wandelii</tp:taxon-name-part></tp:taxon-name></italic>. The first character used to separate both species was the lack of basipodal setae on swimming legs 1–4 in <italic><tp:taxon-name><tp:taxon-name-part taxon-name-part-type="genus" reg="Monstrilla">M.</tp:taxon-name-part> <tp:taxon-name-part taxon-name-part-type="species" reg="mariaeugeniae">mariaeugeniae</tp:taxon-name-part></tp:taxon-name></italic> (<xref ref-type="bibr" rid="B26">Suárez-Morales and Islas-Landeros 1993</xref>); this is erroneous because this species has basipodal setae in all swimming legs, as revealed in this redescription (Fig. <xref ref-type="fig" rid="F23">23C–E</xref>). The antennular constrictions exhibited by <italic><tp:taxon-name><tp:taxon-name-part taxon-name-part-type="genus" reg="Monstrilla">M.</tp:taxon-name-part> <tp:taxon-name-part taxon-name-part-type="species" reg="mariaeugeniae">mariaeugeniae</tp:taxon-name-part></tp:taxon-name></italic> were also mentioned as a relevant character to separate <italic><tp:taxon-name><tp:taxon-name-part taxon-name-part-type="genus" reg="Monstrilla">M.</tp:taxon-name-part> <tp:taxon-name-part taxon-name-part-type="species" reg="wandelii">wandelii</tp:taxon-name-part></tp:taxon-name></italic> and <italic><tp:taxon-name><tp:taxon-name-part taxon-name-part-type="genus" reg="Monstrilla">M.</tp:taxon-name-part> <tp:taxon-name-part taxon-name-part-type="species" reg="mariaeugeniae">mariaeugeniae</tp:taxon-name-part></tp:taxon-name></italic> (<xref ref-type="bibr" rid="B26">Suárez-Morales and Islas-Landeros 1993</xref>). Also, the size of <italic><tp:taxon-name><tp:taxon-name-part taxon-name-part-type="genus" reg="Monstrilla">M.</tp:taxon-name-part> <tp:taxon-name-part taxon-name-part-type="species" reg="mariaeugeniae">mariaeugeniae</tp:taxon-name-part></tp:taxon-name></italic> females (4.4–4.7 mm) is nearly twice of that known for <italic><tp:taxon-name><tp:taxon-name-part taxon-name-part-type="genus" reg="Monstrilla">M.</tp:taxon-name-part> <tp:taxon-name-part taxon-name-part-type="species" reg="wandelii">wandelii</tp:taxon-name-part></tp:taxon-name></italic>.</p><p>In their revision of the Australian species of <italic><tp:taxon-name><tp:taxon-name-part taxon-name-part-type="genus" reg="Monstrilla">Monstrilla</tp:taxon-name-part></tp:taxon-name></italic>, <xref ref-type="bibr" rid="B28">Suárez-Morales and McKinnon (2025)</xref> realized that there is a group of species related to <italic><tp:taxon-name><tp:taxon-name-part taxon-name-part-type="genus" reg="Monstrilla">M.</tp:taxon-name-part> <tp:taxon-name-part taxon-name-part-type="species" reg="conjunctiva">conjunctiva</tp:taxon-name-part></tp:taxon-name></italic> Giesbrecht, 1902 comprising several species: (1) <italic><tp:taxon-name><tp:taxon-name-part taxon-name-part-type="genus" reg="Monstrilla">M.</tp:taxon-name-part> <tp:taxon-name-part taxon-name-part-type="species" reg="wandelii">wandelii</tp:taxon-name-part></tp:taxon-name></italic>, (2) male specimens designated by <xref ref-type="bibr" rid="B10">Park (1967)</xref> as <italic><tp:taxon-name><tp:taxon-name-part taxon-name-part-type="genus" reg="Monstrilla">M.</tp:taxon-name-part> <tp:taxon-name-part taxon-name-part-type="species" reg="wandelii">wandelii</tp:taxon-name-part></tp:taxon-name></italic> (but see <xref ref-type="bibr" rid="B20">Suárez-Morales 2022</xref> for further comments), (3) <italic><tp:taxon-name><tp:taxon-name-part taxon-name-part-type="genus" reg="Monstrilla">M.</tp:taxon-name-part> <tp:taxon-name-part taxon-name-part-type="species" reg="conjunctiva">conjunctiva</tp:taxon-name-part></tp:taxon-name></italic>, the Australian <italic><tp:taxon-name><tp:taxon-name-part taxon-name-part-type="genus" reg="Monstrilla">M.</tp:taxon-name-part> <tp:taxon-name-part taxon-name-part-type="species" reg="parki">parki</tp:taxon-name-part></tp:taxon-name></italic> Suárez-Morales &amp; McKinnon, 2025, and (4) the Caribbean <italic><tp:taxon-name><tp:taxon-name-part taxon-name-part-type="genus" reg="Monstrilla">M.</tp:taxon-name-part> <tp:taxon-name-part taxon-name-part-type="species" reg="mahahualensis">mahahualensis</tp:taxon-name-part></tp:taxon-name></italic> Suárez-Morales, 2022. Overall, <italic><tp:taxon-name><tp:taxon-name-part taxon-name-part-type="genus" reg="Monstrilla">Monstrilla</tp:taxon-name-part> <tp:taxon-name-part taxon-name-part-type="species" reg="mariaeugeniae">mariaeugeniae</tp:taxon-name-part></tp:taxon-name></italic> can be easily incorporated to this species group because it shares with them key distinctive characters including: the first antennular segment unarmed, antennular segments 3 and 4 fused with constrictions marking the intersegmental divisions, and the presence of disc-like integumental windows on the antennules (<xref ref-type="bibr" rid="B20">Suárez-Morales 2022</xref>: figs 1C, E, F, 2B). It is thus confirmed that <italic><tp:taxon-name><tp:taxon-name-part taxon-name-part-type="genus" reg="Monstrilla">M.</tp:taxon-name-part> <tp:taxon-name-part taxon-name-part-type="species" reg="mariaeugeniae">mariaeugeniae</tp:taxon-name-part></tp:taxon-name></italic> belongs to the <italic><tp:taxon-name><tp:taxon-name-part taxon-name-part-type="genus" reg="Monstrilla">M.</tp:taxon-name-part> <tp:taxon-name-part taxon-name-part-type="species" reg="conjunctiva">conjunctiva</tp:taxon-name-part></tp:taxon-name></italic> species group and it is likely that its male will have affinities with males of the other related species of this group.</p><p>Among the known species of <italic><tp:taxon-name><tp:taxon-name-part taxon-name-part-type="genus" reg="Monstrilla">Monstrilla</tp:taxon-name-part></tp:taxon-name></italic>, the longest fifth leg endopodal lobe of the female has been described in two Baja Californian species, <italic><tp:taxon-name><tp:taxon-name-part taxon-name-part-type="genus" reg="Monstrilla">M.</tp:taxon-name-part> <tp:taxon-name-part taxon-name-part-type="species" reg="gibbosa">gibbosa</tp:taxon-name-part></tp:taxon-name></italic> and <italic><tp:taxon-name><tp:taxon-name-part taxon-name-part-type="genus" reg="Monstrilla">M.</tp:taxon-name-part> <tp:taxon-name-part taxon-name-part-type="species" reg="hendrickxi">hendrickxi</tp:taxon-name-part></tp:taxon-name></italic>, and also in two Australian species, <italic><tp:taxon-name><tp:taxon-name-part taxon-name-part-type="genus" reg="Monstrilla">M.</tp:taxon-name-part> <tp:taxon-name-part taxon-name-part-type="species" reg="janetgrieveae">janetgrieveae</tp:taxon-name-part></tp:taxon-name></italic> and <italic><tp:taxon-name><tp:taxon-name-part taxon-name-part-type="genus" reg="Monstrilla">M.</tp:taxon-name-part> <tp:taxon-name-part taxon-name-part-type="species" reg="latisetosa">latisetosa</tp:taxon-name-part></tp:taxon-name></italic> Suárez-Morales &amp; McKinnon, 2025. In <italic><tp:taxon-name><tp:taxon-name-part taxon-name-part-type="genus" reg="Monstrilla">M.</tp:taxon-name-part> <tp:taxon-name-part taxon-name-part-type="species" reg="gibbosa">gibbosa</tp:taxon-name-part></tp:taxon-name></italic> and <italic><tp:taxon-name><tp:taxon-name-part taxon-name-part-type="genus" reg="Monstrilla">M.</tp:taxon-name-part> <tp:taxon-name-part taxon-name-part-type="species" reg="janetgrieveae">janetgrieveae</tp:taxon-name-part></tp:taxon-name></italic> the endopodal lobe carries one seta and is almost as long as the outer lobe (<xref ref-type="bibr" rid="B29">Suárez-Morales and Palomares-García 1995</xref>: fig. 2a; <xref ref-type="bibr" rid="B28">Suárez-Morales and McKinnon 2025</xref>: fig. 34B). In <italic><tp:taxon-name><tp:taxon-name-part taxon-name-part-type="genus" reg="Monstrilla">M.</tp:taxon-name-part> <tp:taxon-name-part taxon-name-part-type="species" reg="hendrickxi">hendrickxi</tp:taxon-name-part></tp:taxon-name></italic> the inner lobe is digitiform, slightly longer than the outer (<xref ref-type="bibr" rid="B31">Suárez-Morales and Velázquez-Ornelas 2024</xref>: fig. 4A), but it is unarmed as in <italic><tp:taxon-name><tp:taxon-name-part taxon-name-part-type="genus" reg="Monstrilla">M.</tp:taxon-name-part> <tp:taxon-name-part taxon-name-part-type="species" reg="mariaeugeniae">mariaeugeniae</tp:taxon-name-part></tp:taxon-name></italic> (Fig. <xref ref-type="fig" rid="F22">22A</xref>, enp), thus different from the structure exhibited by both Australian species, <italic><tp:taxon-name><tp:taxon-name-part taxon-name-part-type="genus" reg="Monstrilla">M.</tp:taxon-name-part> <tp:taxon-name-part taxon-name-part-type="species" reg="janetgrieveae">janetgrieveae</tp:taxon-name-part></tp:taxon-name></italic> with one endopodal seta, and <italic><tp:taxon-name><tp:taxon-name-part taxon-name-part-type="genus" reg="Monstrilla">M.</tp:taxon-name-part> <tp:taxon-name-part taxon-name-part-type="species" reg="latisetosa">latisetosa</tp:taxon-name-part></tp:taxon-name></italic> with two endopodal setae (<xref ref-type="bibr" rid="B28">Suárez-Morales and McKinnon 2025</xref>: figs 37B, 39B).</p></tp:treatment-sec><ref-list><ref id="B4"><mixed-citation xmlns:xlink="http://www.w3.org/1999/xlink" xlink:type="simple"><person-group><name name-style="western"><surname>Grygier</surname><given-names>MJ</given-names></name><name name-style="western"><surname>Ohtsuka</surname><given-names>S</given-names></name></person-group> (<year>1995</year>) <article-title>Sem observation of the nauplius of <italic><tp:taxon-name><tp:taxon-name-part taxon-name-part-type="genus">Monstrilla</tp:taxon-name-part> <tp:taxon-name-part taxon-name-part-type="species">hamatapex</tp:taxon-name-part></tp:taxon-name></italic>, new species, from Japan and an example of upgraded descriptive standards for monstrilloid copepods.</article-title><source>Journal of Crustacean Biology</source><volume>15</volume>(<issue>4</issue>): <fpage>703</fpage>–<lpage>719</lpage>. <ext-link xlink:href="10.2307/20021092" ext-link-type="doi" xlink:type="simple">https://doi.org/10.2307/20021092</ext-link></mixed-citation></ref><ref id="B6"><mixed-citation xmlns:xlink="http://www.w3.org/1999/xlink" xlink:type="simple"><person-group><name name-style="western"><surname>Huys</surname><given-names>R</given-names></name><name name-style="western"><surname>Boxshall</surname><given-names>GA</given-names></name></person-group> (<year>1991</year>) Copepod Evolution. The Ray Society (Vol. 159). London, 468 pp.</mixed-citation></ref><ref id="B26"><mixed-citation xmlns:xlink="http://www.w3.org/1999/xlink" xlink:type="simple"><person-group><name name-style="western"><surname>Suárez-Morales</surname><given-names>E</given-names></name><name name-style="western"><surname>Islas-Landeros</surname><given-names>ME</given-names></name></person-group> (<year>1993</year>) <article-title>A new species of <italic><tp:taxon-name><tp:taxon-name-part taxon-name-part-type="genus">Monstrilla</tp:taxon-name-part></tp:taxon-name></italic> (<tp:taxon-name><tp:taxon-name-part taxon-name-part-type="subclass">Copepoda</tp:taxon-name-part></tp:taxon-name>: <tp:taxon-name><tp:taxon-name-part taxon-name-part-type="order">Monstrilloida</tp:taxon-name-part></tp:taxon-name>) from a reef lagoon off the Mexican coast of the Caribbean Sea.</article-title><source>Hydrobiologia</source><volume>271</volume>: <fpage>45</fpage>–<lpage>48</lpage>. <ext-link xlink:href="10.1007/BF00005694" ext-link-type="doi" xlink:type="simple">https://doi.org/10.1007/BF00005694</ext-link></mixed-citation></ref><ref id="B20"><mixed-citation xmlns:xlink="http://www.w3.org/1999/xlink" xlink:type="simple"><person-group><name name-style="western"><surname>Suárez-Morales</surname><given-names>E</given-names></name></person-group> (<year>2022</year>) <article-title>A new species of <italic><tp:taxon-name><tp:taxon-name-part taxon-name-part-type="genus">Monstrilla</tp:taxon-name-part></tp:taxon-name></italic> (<tp:taxon-name><tp:taxon-name-part taxon-name-part-type="subphylum">Crustacea</tp:taxon-name-part></tp:taxon-name>, <tp:taxon-name><tp:taxon-name-part taxon-name-part-type="subclass">Copepoda</tp:taxon-name-part></tp:taxon-name>, <tp:taxon-name><tp:taxon-name-part taxon-name-part-type="order">Monstrilloida</tp:taxon-name-part></tp:taxon-name>) from the western Caribbean with comments on <italic><tp:taxon-name><tp:taxon-name-part taxon-name-part-type="genus">M.</tp:taxon-name-part> <tp:taxon-name-part taxon-name-part-type="species">wandelii</tp:taxon-name-part></tp:taxon-name></italic> Stephensen, 1913 and <italic><tp:taxon-name><tp:taxon-name-part taxon-name-part-type="genus">M.</tp:taxon-name-part> <tp:taxon-name-part taxon-name-part-type="species">conjunctiva</tp:taxon-name-part></tp:taxon-name></italic> Giesbrecht, 1893.</article-title><source>ZooKeys</source><volume>1128</volume>: <fpage>33</fpage>–<lpage>45</lpage>. <ext-link xlink:href="10.3897/zookeys.1128.84944" ext-link-type="doi" xlink:type="simple">https://doi.org/10.3897/zookeys.1128.84944</ext-link></mixed-citation></ref><ref id="B28"><mixed-citation xmlns:xlink="http://www.w3.org/1999/xlink" xlink:type="simple"><person-group><name name-style="western"><surname>Suárez-Morales</surname><given-names>E</given-names></name><name name-style="western"><surname>McKinnon</surname><given-names>AD</given-names></name></person-group> (<year>2025</year>) <article-title>The Australian <tp:taxon-name><tp:taxon-name-part taxon-name-part-type="order">Monstrilloida</tp:taxon-name-part></tp:taxon-name> 3. <italic><tp:taxon-name><tp:taxon-name-part taxon-name-part-type="genus">Caromiobenella</tp:taxon-name-part></tp:taxon-name></italic> Jeon, Lee &amp; Soh, 2018, <italic><tp:taxon-name><tp:taxon-name-part taxon-name-part-type="genus">Monstrilla</tp:taxon-name-part></tp:taxon-name></italic> Dana, 1849, and <italic><tp:taxon-name><tp:taxon-name-part taxon-name-part-type="genus">Sarsimonstrillus</tp:taxon-name-part></tp:taxon-name></italic> n. gen.</article-title><source>Zootaxa Monographs</source><volume>5576</volume>(<issue>1</issue>): <fpage>1</fpage>–<lpage>99</lpage>. <ext-link xlink:href="10.11646/zootaxa.5576.1.1" ext-link-type="doi" xlink:type="simple">https://doi.org/10.11646/zootaxa.5576.1.1</ext-link></mixed-citation></ref><ref id="B10"><mixed-citation xmlns:xlink="http://www.w3.org/1999/xlink" xlink:type="simple"><person-group><name name-style="western"><surname>Park</surname><given-names>TS</given-names></name></person-group> (<year>1967</year>) <article-title>Two unreported species and one new species of <tp:taxon-name><tp:taxon-name-part taxon-name-part-type="genus">Monstrilla</tp:taxon-name-part></tp:taxon-name> (<tp:taxon-name><tp:taxon-name-part taxon-name-part-type="subclass">Copepoda</tp:taxon-name-part></tp:taxon-name>: <tp:taxon-name><tp:taxon-name-part taxon-name-part-type="order">Monstrilloida</tp:taxon-name-part></tp:taxon-name>) from the Strait of Georgia.</article-title><source>Transactions of the American Microscopical Society</source><volume>86</volume>(<issue>2</issue>): <fpage>144</fpage>–<lpage>152</lpage>. <ext-link xlink:href="10.2307/3224681" ext-link-type="doi" xlink:type="simple">https://doi.org/10.2307/3224681</ext-link></mixed-citation></ref><ref id="B29"><mixed-citation xmlns:xlink="http://www.w3.org/1999/xlink" xlink:type="simple"><person-group><name name-style="western"><surname>Suárez-Morales</surname><given-names>E</given-names></name><name name-style="western"><surname>Palomares-García</surname><given-names>R</given-names></name></person-group> (<year>1995</year>) <article-title>A new species of <italic><tp:taxon-name><tp:taxon-name-part taxon-name-part-type="genus">Monstrilla</tp:taxon-name-part></tp:taxon-name></italic> (<tp:taxon-name><tp:taxon-name-part taxon-name-part-type="subclass">Copepoda</tp:taxon-name-part></tp:taxon-name>: <tp:taxon-name><tp:taxon-name-part taxon-name-part-type="order">Monstrilloida</tp:taxon-name-part></tp:taxon-name>) from a coastal system of the Baja California Peninsula, Mexico.</article-title><source>Journal of Plankton Research</source><volume>17</volume>(<issue>4</issue>): <fpage>745</fpage>–<lpage>752</lpage>. <ext-link xlink:href="10.1093/plankt/17.4.745" ext-link-type="doi" xlink:type="simple">https://doi.org/10.1093/plankt/17.4.745</ext-link></mixed-citation></ref><ref id="B31"><mixed-citation xmlns:xlink="http://www.w3.org/1999/xlink" xlink:type="simple"><person-group><name name-style="western"><surname>Suárez-Morales</surname><given-names>E</given-names></name><name name-style="western"><surname>Velázquez-Ornelas</surname><given-names>KE</given-names></name></person-group> (<year>2024</year>) <article-title>A new species of <italic><tp:taxon-name><tp:taxon-name-part taxon-name-part-type="genus">Monstrilla</tp:taxon-name-part></tp:taxon-name></italic> Dana, 1849 (<tp:taxon-name><tp:taxon-name-part taxon-name-part-type="subclass">Copepoda</tp:taxon-name-part></tp:taxon-name>: <tp:taxon-name><tp:taxon-name-part taxon-name-part-type="order">Monstrilloida</tp:taxon-name-part></tp:taxon-name>: <tp:taxon-name><tp:taxon-name-part taxon-name-part-type="family">Monstrillidae</tp:taxon-name-part></tp:taxon-name>) from deep water of the Gulf of California, Mexico.</article-title><source>Revista Mexicana de Biodiversidad</source><volume>95</volume>: <fpage>1</fpage>–<lpage>10</lpage>. <ext-link xlink:href="10.22201/ib.20078706e.2024.95.5361" ext-link-type="doi" xlink:type="simple">https://doi.org/10.22201/ib.20078706e.2024.95.5361</ext-link></mixed-citation></ref></ref-list></tp:taxon-treatment>
